# Supplementary material for: Human cytomegalovirus-induced host protein citrullination is crucial for viral replication
Source: Nat Commun. 2021 Jun 23;12:3910. doi: 10.1038/s41467-021-24178-6 (PMC8222335; doi:10.1038/s41467-021-24178-6)
Supplement: Supplementary file 3 — Supplementary Data 1 [file 41467_2021_24178_MOESM3_ESM.xlsx]

## Sheet: Host & Viral Spectral Counting
Enrichment ratios of Host and viral citrullinated proteins identified from HCMV vs mock-infected HFFs at 48 and 96 hpi. The values for three independent experiments are shown.
		Unique_pep_SC
ID	Protein	hpi48_1	hpi48_2	hpi48_3	hpi96_1	hpi96_2	hpi96_3	mock48_1	mock48_2	mock48_3	mock96_1	mock96_2	mock96_3
A6NDK9	GOG6C	0	0	0	0	0	0	0	2	0	0	0	0
A6NE09	A6NE09	0	3	2	0	2	0	0	0	0	3	0	0
A7E2Y1	MYH7B	0	1	0	0	0	0	0	0	0	0	0	0
A8MW92	P20L1	0	0	2	0	0	0	0	0	0	0	0	0
B0V043	B0V043	10	15	7	13	2	6	7	5	3	7	5	6
B4DEV8	B4DEV8	0	0	0	0	0	0	0	0	0	0	0	0
B5ME19	B5ME19	5	5	2	4	0	2	0	0	0	0	0	0
C9J069	CI172	0	0	0	0	0	0	2	0	0	0	0	0
C9JQ55	C9JQ55	1	0	0	0	0	0	0	0	0	0	0	0
F5H8Q3	UL148	0	5	0	7	4	6	0	0	0	0	0	0
F5HAC7	CEP2	0	0	0	29	7	9	0	0	0	0	0	0
F5HAY6	VICA	20	10	12	4	0	0	0	0	0	0	0	0
F5HB40	UL84	5	3	0	21	25	7	0	0	0	0	0	0
F5HB53	GB	0	0	0	10	3	0	0	0	0	0	0	0
F5HBC6	PP71	0	2	0	0	0	0	0	0	0	0	0	0
F5HC16	UL34	0	4	0	15	7	0	0	0	0	0	0	0
F5HC33	US09	0	0	0	4	0	0	0	0	0	0	0	0
F5HC79	TRM1	0	5	0	2	2	0	0	0	0	0	0	0
F5HC97	VPAP	46	39	18	91	82	36	0	0	0	0	0	0
F5HCM1	VIE1	3	2	2	1	0	0	0	0	0	0	0	0
F5HCU8	TRM3	2	0	0	9	0	0	0	0	0	0	0	0
F5HDC7	US22	30	27	7	43	50	26	0	0	0	0	0	0
F5HDQ6	DNBI	7	7	0	51	34	17	0	0	0	0	0	0
F5HF49	AN	12	12	0	16	14	10	0	0	0	0	0	0
F5HG68	UL16P	0	3	0	0	0	0	0	0	0	0	0	0
F5HGJ4	PP85	0	4	4	0	0	0	0	0	0	0	0	0
F5HGT1	MCP	11	17	4	61	42	25	0	0	0	0	0	0
F5HGU6	UL132	0	0	0	7	0	0	0	0	0	0	0	0
F5HI87	CEP3	0	0	0	0	0	7	0	0	0	0	0	0
F5HIG1	HEPA	3	2	0	0	0	0	0	0	0	0	0	0
H3BN98	H3BN98	0	0	0	0	0	0	0	0	0	0	0	0
I3L2F9	I3L2F9	0	0	0	0	0	0	0	0	0	0	0	0
J3QL51	J3QL51	0	0	0	0	0	0	0	0	0	0	0	0
J3QRK5	J3QRK5	0	0	0	0	0	0	0	0	0	1	0	0
J3QS99	J3QS99	0	0	0	0	0	0	0	0	0	0	0	0
O00116	ADAS	0	0	0	2	0	0	0	0	0	0	0	0
O00148	DX39A	1	1	0	0	0	0	0	0	0	0	0	0
O00159	MYO1C	2	4	0	0	0	0	10	14	12	7	8	8
O00231	PSD11	5	0	0	0	0	0	0	0	0	0	0	0
O00232	PSD12	2	0	0	0	0	0	0	2	0	0	0	0
O00299	CLIC1	5	5	3	1	2	0	8	7	5	5	4	5
O00410	IPO5	17	7	4	8	0	0	11	13	6	6	3	0
O00469	PLOD2	0	2	0	2	0	0	0	0	0	2	0	0
O00487	PSDE	0	0	0	0	0	2	0	0	0	0	0	0
O00571	DDX3X	0	0	0	0	0	0	0	0	0	0	0	0
O14744	ANM5	0	0	0	0	0	0	0	0	0	0	0	2
O14879	IFIT3	3	7	0	0	0	0	0	0	0	0	0	0
O14950	ML12B	3	2	0	0	0	0	1	0	0	1	0	0
O14974	MYPT1	2	0	0	0	0	0	0	0	0	0	0	0
O14980	XPO1	0	2	0	0	4	0	0	0	0	0	0	0
O15143	ARC1B	3	6	4	2	0	0	4	5	3	5	4	2
O15260	SURF4	3	3	0	0	0	0	0	3	0	0	0	0
O15355	PPM1G	2	0	0	0	0	0	0	0	0	0	0	0
O15371	EIF3D	0	3	0	7	0	0	0	0	0	0	0	0
O15372	EIF3H	3	0	0	0	0	0	0	0	0	0	0	0
O15397	IPO8	0	0	0	0	0	0	0	1	0	0	0	0
O15417	TNC18	0	0	0	0	0	0	0	2	0	0	0	0
O15460	P4HA2	0	0	0	0	0	0	6	6	4	4	2	0
O15523	DDX3Y	0	0	0	0	0	0	0	0	0	0	0	0
O43143	DHX15	7	8	3	4	0	0	0	2	0	0	0	0
O43175	SERA	0	13	4	12	0	5	7	7	0	5	3	7
O43242	PSMD3	0	0	0	3	0	0	0	0	0	0	0	0
O43290	SNUT1	0	0	0	0	0	0	0	2	0	0	0	0
O43294	TGFI1	0	0	0	0	0	0	2	0	0	0	0	0
O43303	CP110	0	2	0	0	0	0	0	0	0	0	0	0
O43390	HNRPR	1	0	0	0	0	0	0	0	0	0	0	0
O43707	ACTN4	81	89	49	55	39	53	97	113	97	68	59	80
O43747	AP1G1	2	0	0	0	0	0	0	0	0	0	0	0
O43765	SGTA	0	0	0	0	2	0	0	0	0	0	0	0
O43776	SYNC	18	11	3	11	7	3	10	17	13	6	6	2
O43795	MYO1B	0	0	0	0	0	0	2	1	0	0	2	0
O43852	CALU	5	3	2	0	0	0	0	0	0	0	2	0
O60361	NDK8	0	0	0	0	0	0	0	0	0	0	0	0
O60506	HNRPQ	1	0	0	0	0	0	0	1	1	2	0	0
O60568	PLOD3	3	6	0	4	0	0	0	0	0	2	0	0
O60664	PLIN3	0	5	0	0	0	0	6	3	0	4	0	4
O60701	UGDH	5	7	2	0	0	0	7	13	7	7	5	9
O60716	CTND1	0	0	0	0	0	0	7	5	0	0	0	0
O60763	USO1	2	5	3	7	5	2	3	0	0	3	3	0
O75037	KI21B	0	0	0	0	2	0	0	0	0	0	0	0
O75083	WDR1	18	13	4	10	12	8	26	25	25	8	13	12
O75369	FLNB	22	20	12	21	11	22	22	28	7	22	14	11
O75390	CISY	0	0	0	2	2	0	0	0	0	0	0	0
O75534	CSDE1	0	0	0	2	0	0	0	0	0	0	0	0
O75643	U520	0	0	0	0	0	0	0	2	0	0	0	0
O75821	EIF3G	0	0	0	2	0	0	0	0	0	0	0	0
O75828	CBR3	0	0	0	0	0	0	0	0	0	0	0	0
O75874	IDHC	0	0	0	2	0	0	0	0	0	0	0	0
O76074	PDE5A	0	0	0	0	0	0	0	0	0	2	0	0
O94855	SC24D	5	0	3	0	0	0	4	8	2	3	0	0
O94925	GLSK	0	3	0	0	0	0	6	6	3	0	0	0
O94973	AP2A2	2	0	0	0	0	0	0	1	0	0	1	0
O94979	SC31A	4	4	2	3	0	0	4	5	3	0	2	0
O95340	PAPS2	0	0	0	0	0	0	3	6	2	3	2	2
O95373	IPO7	2	0	0	0	7	0	0	5	0	0	0	0
O95394	AGM1	0	0	0	0	0	0	0	0	0	0	2	0
O95573	ACSL3	0	0	0	4	0	0	0	0	0	0	0	0
O95757	HS74L	0	0	0	1	0	0	0	0	0	0	0	0
O95782	AP2A1	2	3	0	0	2	0	3	3	0	1	1	4
O95786	DDX58	7	4	0	0	0	0	0	0	0	0	0	0
P00338	LDHA	18	15	11	9	10	5	24	24	18	14	11	19
P00352	AL1A1	38	23	14	19	14	12	50	69	60	43	58	53
P00367	DHE3	1	1	0	1	2	0	0	0	0	0	0	0
P00387	NB5R3	15	11	9	6	10	2	8	11	6	9	9	6
P00505	AATM	7	4	0	12	5	8	0	2	0	0	0	0
P00558	PGK1	19	12	4	7	11	4	9	16	47	6	6	2
P00966	ASSY	2	0	0	0	0	0	2	0	0	0	0	0
P01033	TIMP1	0	0	0	2	0	0	0	0	0	0	0	0
P01189	COLI	0	0	0	0	0	0	0	2	0	0	0	0
P01889	1B07	0	0	0	0	0	0	0	0	0	0	0	0
P01891	1A68	0	0	0	0	0	0	0	0	0	0	0	0
P02452	CO1A1	0	0	0	0	0	0	7	6	4	7	4	4
P02533	K1C14	1	0	0	0	0	0	0	0	0	0	0	0
P02545	LMNA	6	4	0	10	0	7	13	18	6	8	7	6
P02768	ALBU	0	0	0	0	0	0	0	0	0	0	2	0
P02786	TFR1	2	2	0	3	0	0	0	0	0	0	0	0
P02795	MT2	1	0	0	0	0	0	0	0	0	0	0	0
P03989	1B27	0	0	0	0	0	0	0	0	0	0	0	0
P04075	ALDOA	41	44	32	23	15	19	24	43	26	48	18	15
P04083	ANXA1	14	13	5	14	8	3	14	12	5	10	9	5
P04179	SODM	0	4	2	2	2	0	0	0	0	0	0	0
P04181	OAT	0	0	0	2	0	0	0	0	0	0	0	0
P04216	THY1	0	0	0	0	0	0	0	0	0	2	0	0
P04222	1C03	0	0	0	0	0	0	0	0	0	0	0	0
P04264	K2C1	44	2	3	15	3	6	33	0	16	2	0	5
P04406	G3P	80	57	51	96	59	37	65	60	51	49	38	46
P04632	CPNS1	0	0	0	0	0	0	0	2	0	0	0	0
P04792	HSPB1	13	0	6	2	0	0	15	21	13	12	0	7
P04843	RPN1	10	12	4	7	7	4	4	12	9	7	5	6
P04844	RPN2	3	0	0	4	0	0	0	0	0	0	0	0
P04899	GNAI2	0	2	0	0	0	0	2	4	3	0	3	0
P05023	AT1A1	2	7	1	5	6	2	5	6	1	3	3	1
P05091	ALDH2	1	0	0	0	0	0	0	0	0	0	0	0
P05141	ADT2	1	4	2	1	5	8	0	0	0	0	1	0
P05161	ISG15	4	2	2	3	5	0	0	0	0	0	0	0
P05388	RLA0	6	7	4	11	0	0	3	5	4	2	0	2
P05534	1A24	0	0	0	0	0	0	0	0	0	0	0	0
P05556	ITB1	0	1	0	0	0	0	4	4	2	0	0	0
P06396	GELS	21	15	7	19	12	13	9	11	9	13	11	9
P06576	ATPB	13	14	4	10	7	3	4	4	4	4	2	6
P06703	S10A6	0	0	0	0	0	0	0	0	0	0	2	0
P06733	ENOA	33	17	18	28	16	18	14	13	14	16	7	10
P06744	G6PI	9	16	5	12	7	9	4	5	7	2	3	4
P06748	NPM	3	2	0	0	2	0	0	0	0	0	0	2
P06753	TPM3	0	1	0	0	0	0	0	0	0	0	2	0
P07195	LDHB	8	14	1	24	12	5	4	8	7	1	3	6
P07237	PDIA1	27	31	7	41	29	26	17	24	20	14	21	12
P07355	ANXA2	68	63	49	50	35	36	57	67	45	54	53	60
P07384	CAN1	8	6	4	3	0	0	4	7	0	6	0	2
P07437	TBB5	15	3	2	4	2	0	7	11	6	6	7	6
P07737	PROF1	14	12	8	0	5	5	3	6	4	0	3	0
P07814	SYEP	15	15	6	19	7	14	10	13	4	10	5	10
P07858	CATB	4	0	3	0	2	0	5	4	4	4	0	4
P07900	HS90A	61	60	40	75	71	39	24	33	27	18	26	19
P07951	TPM2	0	0	0	0	0	0	0	1	0	0	1	1
P07954	FUMH	0	0	0	0	0	0	2	0	0	0	0	0
P07996	TSP1	0	0	0	0	0	0	8	12	5	6	12	4
P08107	HSP71	19	25	4	18	4	9	6	1	0	2	2	0
P08123	CO1A2	0	0	0	0	0	0	0	2	0	0	0	0
P08133	ANXA6	40	32	20	20	23	9	33	46	35	18	19	19
P08134	RHOC	0	0	0	1	0	0	0	0	0	0	0	0
P08195	4F2	0	2	0	0	0	2	0	0	0	0	0	0
P08237	K6PF	0	5	0	0	0	0	0	1	0	0	0	0
P08238	HS90B	59	68	36	60	27	33	15	23	32	10	8	16
P08243	ASNS	0	0	0	2	0	0	2	4	0	0	0	0
P08670	VIME	60	71	24	63	26	66	142	133	163	48	54	80
P08727	K1C19	0	0	0	0	0	0	0	0	1	0	0	0
P08758	ANXA5	27	14	3	14	13	6	14	18	8	8	10	8
P08779	K1C16	1	0	0	1	0	0	0	0	0	0	0	0
P09104	ENOG	2	1	0	3	0	0	0	0	0	0	0	0
P09211	GSTP1	20	6	4	9	4	0	9	14	0	6	7	4
P09382	LEG1	5	4	3	5	2	3	7	14	7	13	7	9
P09493	TPM1	0	0	0	0	0	0	0	0	0	0	1	1
P09525	ANXA4	0	2	0	0	0	0	1	0	0	0	0	0
P09543	CN37	2	0	0	2	0	0	0	0	0	0	0	0
P09622	DLDH	0	3	0	2	0	0	0	2	0	0	0	0
P09651	ROA1	0	0	2	0	0	0	0	2	0	1	0	0
P09913	IFIT2	14	8	5	4	2	0	0	0	0	0	0	0
P09914	IFIT1	13	9	4	0	0	0	0	0	0	0	0	0
P09936	UCHL1	12	14	3	9	3	7	10	12	5	3	7	11
P09960	LKHA4	0	0	0	3	0	0	0	2	0	0	2	0
P09972	ALDOC	5	2	3	7	2	1	5	5	1	9	0	0
P0CG38	POTEI	0	0	0	0	0	0	0	0	0	0	0	0
P0CG48	UBC	0	0	0	0	0	0	0	0	0	0	0	0
P10155	RO60	0	0	0	0	0	0	0	3	0	0	0	0
P10319	1B58	0	0	0	0	0	0	0	0	0	0	0	0
P10768	ESTD	2	0	0	0	0	0	0	0	0	0	0	2
P10809	CH60	12	5	0	16	7	16	0	0	0	0	0	0
P11021	GRP78	49	53	28	79	48	52	29	35	22	18	16	9
P11142	HSP7C	72	66	30	80	39	46	24	25	12	9	12	19
P11216	PYGB	7	10	0	0	0	3	0	0	0	0	0	0
P11413	G6PD	3	6	0	0	0	2	9	9	6	7	8	3
P11498	PYC	8	2	8	9	3	4	0	0	0	0	0	0
P11586	C1TC	7	6	0	4	0	0	2	2	0	0	0	0
P11766	ADHX	10	9	6	4	2	0	10	14	4	14	10	11
P11801	KPSH1	0	0	3	0	0	0	0	0	0	0	0	0
P11940	PABP1	0	1	0	0	0	0	0	0	0	0	0	0
P12004	PCNA	3	4	0	2	0	0	0	0	0	0	0	0
P12081	SYHC	3	0	0	1	0	0	0	0	0	0	0	0
P12107	COBA1	0	2	0	0	0	0	0	0	0	0	0	0
P12109	CO6A1	0	0	0	0	0	0	2	5	0	3	0	2
P12111	CO6A3	0	0	0	0	0	0	4	5	0	4	2	2
P12235	ADT1	0	0	0	0	0	0	0	0	0	0	0	0
P12236	ADT3	0	0	0	0	1	0	0	0	0	0	0	0
P12268	IMDH2	0	0	0	0	0	0	2	0	0	0	0	0
P12277	KCRB	0	0	0	5	5	0	0	0	0	0	0	0
P12814	ACTN1	82	82	64	53	32	42	96	114	71	89	66	76
P12821	ACE	0	0	0	44	0	0	0	0	0	0	0	0
P12955	PEPD	0	5	0	0	0	0	0	4	0	0	0	0
P12956	XRCC6	5	5	0	0	2	2	0	2	0	0	0	0
P13010	XRCC5	5	8	2	2	0	0	0	0	0	0	0	0
P13489	RINI	23	16	6	18	7	5	26	22	11	17	11	19
P13533	MYH6	1	0	0	0	0	0	0	0	0	0	0	0
P13639	EF2	111	95	62	132	70	78	59	68	47	30	27	63
P13640	MT1G	0	0	0	0	0	0	0	0	0	0	0	0
P13645	K1C10	31	0	0	0	0	0	19	0	4	0	0	0
P13647	K2C5	4	0	0	0	0	0	0	0	0	0	0	0
P13667	PDIA4	10	11	3	11	8	2	6	6	2	7	5	2
P13674	P4HA1	6	0	0	5	2	0	2	2	0	4	3	2
P13693	TCTP	3	0	0	0	0	0	0	0	0	0	0	0
P13797	PLST	3	7	0	0	0	0	1	6	0	5	2	3
P13987	CD59	0	0	0	0	0	0	0	0	0	0	2	0
P14174	MIF	0	0	0	0	0	8	0	0	0	0	0	0
P14314	GLU2B	2	10	0	5	0	0	2	0	0	0	0	0
P14550	AK1A1	3	0	0	0	0	0	0	0	0	0	0	0
P14618	KPYM	201	130	97	120	128	61	141	178	210	110	141	136
P14625	ENPL	67	74	37	91	45	61	43	53	40	31	34	39
P14866	HNRPL	3	0	0	0	0	0	4	2	0	3	0	0
P14868	SYDC	0	6	0	2	0	3	0	3	0	0	3	0
P15121	ALDR	7	4	0	4	0	0	3	4	0	0	0	0
P15144	AMPN	17	11	4	3	0	2	11	10	7	15	12	12
P15170	ERF3A	3	0	0	0	0	0	1	0	0	0	0	0
P15311	EZRI	6	5	2	1	2	1	1	2	2	0	2	3
P15313	VATB1	0	0	0	0	0	0	0	0	0	0	0	0
P15531	NDKA	2	2	1	1	0	0	0	0	0	0	1	0
P15880	RS2	6	6	0	5	3	0	0	3	0	3	4	1
P16152	CBR1	1	0	0	1	0	2	0	1	1	1	0	0
P16435	NCPR	3	2	2	5	2	4	0	0	0	0	0	0
P16615	AT2A2	6	11	7	6	2	0	4	4	6	4	3	5
P17066	HSP76	0	0	0	0	0	0	0	0	0	0	0	0
P17174	AATC	0	0	0	0	2	2	0	0	0	0	0	0
P17301	ITA2	0	0	0	0	0	0	2	2	0	0	0	0
P17655	CAN2	16	9	7	11	0	5	15	23	4	14	9	10
P17812	PYRG1	0	0	0	0	0	0	2	1	0	0	0	0
P17844	DDX5	0	1	1	0	0	0	0	1	0	0	0	0
P17858	K6PL	0	4	0	1	0	0	2	4	0	0	2	0
P17980	PRS6A	4	0	0	0	5	0	0	0	0	0	0	0
P17987	TCPA	17	11	4	21	6	11	3	5	4	3	3	2
P18085	ARF4	0	0	0	1	0	0	0	0	0	0	0	0
P18124	RL7	0	5	0	0	2	0	0	0	0	0	0	0
P18206	VINC	44	50	15	29	7	18	42	63	20	36	25	34
P18462	1A25	0	0	0	0	0	0	0	0	0	0	0	0
P18463	1B37	0	0	0	0	0	0	0	0	0	0	0	0
P18464	1B51	0	0	0	0	0	0	0	0	0	0	0	0
P18465	1B57	0	0	0	0	0	0	0	0	0	0	0	0
P18621	RL17	0	0	0	0	0	0	0	0	0	0	0	0
P18669	PGAM1	8	8	3	6	2	0	5	6	0	3	1	3
P19338	NUCL	0	4	0	0	0	0	0	0	0	0	0	0
P19367	HXK1	8	5	6	9	2	1	0	0	3	5	2	0
P19784	CSK22	0	0	0	0	0	0	0	0	0	0	0	0
P20020	AT2B1	0	0	0	0	0	0	0	0	0	1	0	0
P20339	RAB5A	0	1	0	0	0	0	0	0	0	0	0	0
P20591	MX1	13	14	3	4	0	0	0	0	0	0	0	0
P20618	PSB1	4	2	0	0	0	0	0	0	0	0	0	0
P21266	GSTM3	5	2	3	3	0	0	0	0	0	0	0	0
P21281	VATB2	1	2	0	0	0	0	0	0	0	0	0	0
P21291	CSRP1	5	7	3	2	0	0	0	12	7	6	2	4
P21333	FLNA	251	250	239	195	66	172	354	379	305	327	201	298
P21399	ACOC	0	0	0	0	0	0	0	4	0	0	2	0
P21964	COMT	0	0	2	3	0	0	0	2	0	0	0	0
P21980	TGM2	38	29	16	31	12	8	27	43	19	24	21	12
P22059	OSBP1	0	0	0	1	0	0	0	0	0	0	0	0
P22102	PUR2	0	4	0	3	0	0	0	0	0	0	0	0
P22234	PUR6	4	2	0	0	0	0	0	0	0	0	0	0
P22314	UBA1	35	31	22	34	22	12	18	24	20	15	14	14
P22392	NDKB	2	3	1	0	0	0	1	0	0	1	0	1
P22626	ROA2	2	2	0	5	3	0	4	5	0	0	0	3
P23284	PPIB	7	9	2	7	5	0	3	2	0	0	2	4
P23381	SYWC	31	16	9	13	10	7	5	6	3	4	3	0
P23396	RS3	8	7	2	5	0	0	2	2	0	2	0	0
P23526	SAHH	10	6	2	10	2	2	6	5	3	0	2	2
P23528	COF1	5	2	0	0	0	0	4	4	3	3	2	1
P23634	AT2B4	0	1	0	0	0	0	7	7	2	6	0	4
P24534	EF1B	0	0	0	2	0	0	0	0	0	0	0	0
P24752	THIL	0	0	0	5	0	0	0	0	0	0	0	0
P25205	MCM3	0	0	0	0	2	0	0	0	0	0	0	0
P25398	RS12	2	3	0	0	0	5	0	0	0	0	0	2
P25685	DNJB1	0	0	0	3	0	0	0	0	0	0	0	0
P25705	ATPA	18	15	2	41	16	6	7	10	0	6	4	7
P25786	PSA1	1	0	0	0	0	0	0	1	0	0	0	0
P25788	PSA3	7	6	0	0	0	0	2	0	0	0	0	0
P25789	PSA4	0	0	0	2	0	0	0	0	0	0	0	0
P26038	MOES	17	17	10	14	9	7	10	9	5	10	8	5
P26599	PTBP1	0	0	0	2	0	0	0	2	0	0	0	0
P26639	SYTC	16	8	6	19	6	8	4	13	6	4	1	3
P26641	EF1G	14	12	9	11	5	7	6	7	4	4	0	3
P27348	1433T	9	5	3	7	3	1	3	4	2	8	4	5
P27487	DPP4	0	2	0	0	0	0	0	0	0	0	0	0
P27635	RL10	6	4	2	4	3	1	3	5	0	0	0	2
P27695	APEX1	3	0	0	5	0	0	0	0	0	0	0	0
P27708	PYR1	0	2	0	0	0	0	2	0	0	0	0	0
P27797	CALR	25	20	11	20	4	11	10	13	6	12	8	10
P27824	CALX	28	18	10	15	17	2	12	13	3	9	4	8
P28074	PSB5	0	4	0	0	0	0	0	0	0	0	0	0
P28331	NDUS1	3	0	0	5	0	0	0	0	0	2	0	0
P28838	AMPL	5	12	4	0	4	0	0	0	0	0	0	0
P29144	TPP2	4	3	2	7	0	0	2	2	0	0	2	0
P29401	TKT	30	32	32	66	34	21	18	20	19	26	18	19
P29590	PML	4	4	5	0	0	2	0	0	0	4	0	0
P30041	PRDX6	15	7	2	2	3	0	7	16	15	7	10	10
P30050	RL12	2	0	0	0	0	0	0	0	0	0	0	0
P30084	ECHM	2	0	0	0	0	0	0	0	0	0	0	0
P30086	PEBP1	6	4	0	0	0	2	2	3	0	5	4	2
P30101	PDIA3	18	21	4	32	18	19	8	13	7	15	6	11
P30153	2AAA	7	8	2	4	0	2	4	4	3	0	0	0
P30443	1A01	0	0	0	0	0	0	0	0	0	0	0	0
P30453	1A34	0	0	0	0	0	0	0	0	0	0	0	0
P30461	1B13	0	0	0	0	0	0	0	0	0	0	0	0
P30466	1B18	0	0	0	0	0	0	0	0	0	0	0	0
P30481	1B44	0	0	0	0	0	0	0	0	0	0	0	0
P30485	1B47	0	0	0	0	0	0	0	0	0	0	0	0
P30487	1B49	0	0	0	0	0	0	0	0	0	0	0	0
P30492	1B54	0	0	0	0	0	0	0	0	0	0	0	0
P30504	1C04	0	0	0	0	0	0	0	0	0	0	0	0
P30532	ACHA5	0	0	0	0	0	0	2	0	0	0	0	0
P30613	KPYR	0	0	0	1	0	0	0	0	0	0	0	0
P30685	1B35	0	0	0	0	0	0	0	0	0	0	0	0
P30876	RPB2	0	2	0	0	0	0	0	0	0	0	0	0
P31040	DHSA	2	6	0	5	0	3	0	0	0	0	0	0
P31150	GDIA	2	2	2	6	1	0	3	2	0	3	1	0
P31689	DNJA1	2	0	3	3	0	0	0	0	0	0	0	0
P31930	QCR1	0	2	0	0	0	0	0	3	2	0	0	0
P31939	PUR9	6	4	0	2	0	0	4	0	0	2	0	0
P31943	HNRH1	0	1	0	0	0	0	0	0	0	0	0	0
P31946	1433B	3	1	1	2	0	1	1	1	1	0	0	0
P31948	STIP1	10	14	13	8	8	8	3	8	0	6	4	5
P32456	GBP2	0	0	1	0	0	0	0	0	0	0	0	0
P32927	IL3RB	0	0	0	0	0	0	0	0	0	0	0	0
P32969	RL9	0	0	0	2	0	0	0	0	0	0	0	0
P33121	ACSL1	0	0	0	3	0	0	0	0	0	0	0	0
P33176	KINH	6	5	5	2	0	0	0	3	0	4	0	2
P33991	MCM4	2	0	0	0	0	0	0	0	0	0	0	0
P34897	GLYM	5	2	0	0	0	0	0	2	0	4	0	0
P34932	HSP74	28	20	12	30	12	13	10	6	2	9	4	1
P35221	CTNA1	0	0	0	0	0	0	0	0	0	2	4	0
P35222	CTNB1	0	0	0	0	0	0	0	0	0	2	0	0
P35232	PHB	0	2	0	0	0	0	0	0	0	0	0	0
P35237	SPB6	3	0	0	2	0	0	2	4	0	3	0	0
P35268	RL22	0	0	0	2	0	0	0	0	0	0	0	0
P35527	K1C9	5	0	0	6	0	0	10	0	3	3	0	0
P35579	MYH9	163	198	186	93	108	101	232	272	276	177	293	246
P35580	MYH10	8	11	3	10	1	3	11	11	7	10	10	11
P35606	COPB2	8	20	8	9	2	0	11	12	5	5	6	10
P35609	ACTN2	0	0	0	0	0	0	0	0	0	0	0	0
P35749	MYH11	0	0	0	0	0	0	0	0	1	0	0	0
P35908	K22E	3	2	0	0	0	0	4	1	0	0	0	0
P35998	PRS7	6	2	2	0	0	4	0	0	0	2	0	0
P36578	RL4	10	19	3	10	6	2	3	11	8	2	6	6
P36776	LONM	2	0	0	2	0	0	0	0	0	0	0	0
P36871	PGM1	0	2	0	2	0	0	0	0	0	0	0	0
P36873	PP1G	0	0	0	0	0	0	0	0	0	0	0	0
P37802	TAGL2	4	6	5	6	0	0	0	5	5	6	3	2
P37837	TALDO	6	5	3	0	0	0	0	2	0	3	2	0
P38606	VATA	0	3	0	6	0	2	0	0	0	0	0	0
P38646	GRP75	33	20	10	23	13	8	5	4	3	0	3	4
P38919	IF4A3	0	1	0	0	0	0	0	0	0	0	0	0
P39023	RL3	4	7	2	4	1	4	7	7	3	2	3	2
P39656	OST48	0	0	0	2	0	0	0	0	0	0	0	0
P40123	CAP2	0	0	0	0	0	0	0	0	0	0	0	1
P40227	TCPZ	5	4	6	4	6	3	5	3	0	0	2	2
P40261	NNMT	0	2	0	0	0	0	0	0	0	0	0	0
P40763	STAT3	0	0	0	0	0	0	0	2	0	3	2	0
P40925	MDHC	7	6	3	22	0	2	2	3	4	5	0	0
P40926	MDHM	25	7	3	17	10	12	6	6	0	6	6	4
P40939	ECHA	12	14	4	13	4	5	7	0	0	4	4	0
P41091	IF2G	3	3	0	5	0	2	6	2	0	0	2	0
P41250	SYG	11	7	6	7	3	2	9	14	8	9	7	4
P41252	SYIC	4	6	0	2	0	0	4	3	4	4	6	2
P42224	STAT1	7	17	5	2	0	2	9	10	4	4	2	3
P42677	RS27	0	0	1	0	0	0	0	0	0	0	0	0
P42696	RBM34	0	0	0	2	0	0	0	0	0	0	0	0
P42704	LPPRC	15	7	6	5	5	2	4	0	0	0	0	0
P43034	LIS1	0	4	0	0	0	0	0	0	0	0	0	0
P43366	MAGB1	0	0	0	0	0	0	0	2	0	0	0	0
P45880	VDAC2	0	0	0	0	0	5	0	0	0	0	0	0
P45974	UBP5	6	3	0	5	0	0	2	5	0	6	2	0
P46063	RECQ1	2	4	0	2	0	0	0	0	0	0	0	0
P46459	NSF	0	0	0	0	0	0	0	0	0	0	3	0
P46776	RL27A	2	0	0	0	0	0	0	0	0	0	0	0
P46777	RL5	3	3	3	4	0	0	2	5	4	0	0	0
P46778	RL21	0	0	0	0	0	0	0	0	0	2	0	0
P46781	RS9	3	4	0	3	0	0	0	2	0	0	0	0
P46782	RS5	2	0	0	4	0	0	0	0	0	0	2	0
P46821	MAP1B	0	0	0	0	0	0	0	3	0	0	0	0
P46940	IQGA1	33	26	7	20	15	6	18	25	10	19	20	12
P46977	STT3A	3	0	0	0	0	0	0	0	0	2	0	0
P47756	CAPZB	2	9	2	2	4	3	2	4	0	0	4	0
P47897	SYQ	6	4	0	5	0	0	3	3	0	0	0	0
P48147	PPCE	0	0	2	2	0	0	0	0	0	0	0	0
P48444	COPD	2	0	0	0	0	0	0	2	0	0	0	0
P48643	TCPE	9	16	0	13	5	3	0	2	0	0	0	2
P48681	NEST	0	0	0	0	0	0	2	0	0	0	0	0
P49023	PAXI	2	0	0	0	0	0	0	0	2	0	0	0
P49189	AL9A1	0	2	0	5	2	0	0	0	0	3	1	0
P49257	LMAN1	2	3	0	0	2	0	5	4	0	0	0	0
P49321	NASP	0	2	0	0	0	0	0	0	0	0	0	0
P49327	FAS	39	37	36	21	17	13	31	32	18	29	17	20
P49368	TCPG	24	19	11	14	14	14	7	9	5	7	3	6
P49411	EFTU	6	2	2	2	0	0	3	0	0	0	0	0
P49419	AL7A1	0	0	0	5	0	0	0	0	0	0	0	0
P49448	DHE4	0	0	0	0	0	0	0	0	0	0	0	0
P49588	SYAC	7	6	6	15	4	4	6	6	0	6	5	2
P49589	SYCC	4	4	2	7	0	0	0	0	0	3	2	3
P49591	SYSC	6	2	0	0	0	0	3	2	0	0	3	0
P49736	MCM2	0	0	0	2	0	0	0	0	0	0	0	0
P49748	ACADV	9	0	0	0	0	0	4	2	0	2	0	0
P49755	TMEDA	2	0	0	0	0	0	0	0	0	0	0	0
P49915	GUAA	0	0	0	2	0	0	0	0	0	0	0	0
P50213	IDH3A	0	4	0	0	0	0	0	0	0	0	0	0
P50395	GDIB	8	11	5	7	9	4	7	11	5	2	9	3
P50454	SERPH	17	10	5	6	5	2	14	22	23	7	7	13
P50570	DYN2	2	2	0	0	0	0	0	0	0	0	0	0
P50914	RL14	0	2	0	2	0	0	0	0	0	0	0	0
P50990	TCPQ	17	24	2	24	13	15	3	10	4	2	5	4
P50991	TCPD	10	7	1	12	6	3	4	4	0	0	2	0
P50995	ANX11	0	0	0	2	0	0	1	3	0	3	0	0
P51148	RAB5C	0	0	2	0	0	0	0	0	0	0	0	0
P51659	DHB4	2	3	3	0	0	0	0	0	0	2	0	0
P52209	6PGD	11	12	5	15	6	0	7	9	4	8	4	5
P52272	HNRPM	2	3	0	0	0	0	0	0	0	0	0	0
P52292	IMA2	0	0	0	2	0	0	0	0	0	0	0	0
P52306	GDS1	0	0	0	0	0	0	0	2	0	0	0	0
P52565	GDIR1	2	0	0	0	0	0	0	0	0	2	0	0
P52597	HNRPF	1	1	2	1	1	0	0	0	0	0	0	0
P52907	CAZA1	0	1	0	0	0	0	0	0	0	0	0	0
P53396	ACLY	27	15	13	29	15	13	16	20	10	11	13	11
P53618	COPB	9	9	5	4	2	3	7	7	0	5	2	7
P53621	COPA	21	23	17	11	5	6	16	23	15	21	12	15
P53992	SC24C	0	0	0	0	0	0	2	0	0	0	0	0
P54136	SYRC	3	11	0	2	3	0	4	3	2	2	2	0
P54577	SYYC	0	0	0	0	0	0	3	0	0	0	0	0
P54578	UBP14	3	0	0	0	0	0	0	0	0	0	0	0
P54707	AT12A	0	1	0	0	0	0	0	0	0	0	0	0
P54886	P5CS	0	0	0	0	0	0	0	3	5	0	0	0
P55060	XPO2	4	4	0	4	2	0	4	0	0	0	0	0
P55072	TERA	49	67	32	51	20	33	20	33	14	17	15	23
P55209	NP1L1	3	5	1	0	2	0	2	4	0	0	0	0
P55786	PSA	11	14	4	10	0	0	6	7	11	3	4	4
P55795	HNRH2	1	0	0	0	0	0	0	0	0	0	1	0
P55884	EIF3B	10	6	0	6	0	0	0	0	0	0	0	0
P56192	SYMC	5	4	2	5	0	0	4	4	0	2	0	0
P56537	IF6	0	3	0	0	0	0	0	0	0	0	0	0
P57721	PCBP3	0	0	0	0	0	0	0	0	0	0	0	0
P60174	TPIS	22	17	10	14	8	14	9	10	5	7	7	6
P60660	MYL6	3	3	0	1	0	0	3	3	0	0	2	1
P60709	ACTB	88	79	57	62	40	30	154	135	148	84	128	112
P60842	IF4A1	18	16	7	15	3	6	14	13	8	1	3	7
P60900	PSA6	5	0	0	2	0	0	0	0	0	0	0	2
P60981	DEST	2	0	1	0	0	0	2	3	0	3	3	2
P61019	RAB2A	1	0	0	0	0	0	0	0	0	0	0	0
P61158	ARP3	18	23	7	10	4	0	18	17	2	15	4	16
P61160	ARP2	6	9	0	2	3	0	3	8	2	2	3	3
P61163	ACTZ	0	1	0	0	0	0	0	0	0	2	0	0
P61221	ABCE1	0	0	0	2	0	0	0	0	0	0	0	0
P61247	RS3A	12	8	2	5	2	6	6	6	4	0	0	4
P61313	RL15	5	4	3	3	0	0	0	3	0	3	0	0
P61586	RHOA	1	0	1	0	0	0	0	1	0	1	1	0
P61619	S61A1	0	0	0	0	0	0	0	0	0	0	0	3
P61803	DAD1	0	0	2	0	0	0	0	0	0	0	0	0
P61978	HNRPK	7	6	5	7	0	5	7	6	0	3	2	0
P61981	1433G	3	2	2	4	0	0	3	0	0	3	0	0
P62136	PP1A	0	1	0	0	0	0	0	1	0	0	0	0
P62140	PP1B	2	4	0	1	0	0	0	2	1	1	1	2
P62191	PRS4	0	2	0	2	0	0	0	0	0	0	0	0
P62195	PRS8	3	0	0	3	0	0	0	0	0	0	0	0
P62241	RS8	6	3	0	0	4	4	2	3	2	6	3	0
P62244	RS15A	0	0	0	0	0	0	0	0	0	0	0	0
P62249	RS16	0	0	0	2	0	0	0	0	0	0	0	0
P62258	1433E	6	7	1	4	0	2	0	5	1	1	0	0
P62333	PRS10	0	4	0	2	0	0	0	0	0	0	0	0
P62424	RL7A	0	0	0	0	0	0	0	0	0	0	0	0
P62495	ERF1	2	0	0	0	0	0	0	0	0	0	0	0
P62633	CNBP	0	0	0	2	0	0	0	0	0	0	0	0
P62701	RS4X	2	7	0	5	0	3	2	2	0	0	5	0
P62714	PP2AB	0	0	0	0	0	0	0	0	0	0	0	0
P62736	ACTA	1	3	1	0	0	0	9	7	2	4	5	2
P62820	RAB1A	1	0	0	0	0	0	0	0	0	0	0	0
P62826	RAN	2	3	0	2	5	0	0	0	0	0	0	0
P62829	RL23	4	0	4	2	0	0	0	4	0	3	0	0
P62873	GBB1	2	2	0	0	0	0	1	0	0	1	0	1
P62879	GBB2	1	0	0	0	0	0	1	1	0	0	0	2
P62888	RL30	5	0	0	0	0	0	0	3	0	0	0	0
P62906	RL10A	0	2	0	0	0	0	0	0	0	0	0	0
P62913	RL11	0	0	0	3	0	0	0	0	0	0	2	0
P62917	RL8	2	0	2	2	0	0	0	0	3	0	2	2
P62937	PPIA	8	6	6	7	7	10	6	11	8	10	6	7
P62979	RS27A	0	0	0	0	0	0	0	0	0	0	0	0
P62987	RL40	0	0	0	0	0	0	0	0	0	0	0	0
P63000	RAC1	1	0	0	0	0	0	2	0	0	0	0	0
P63010	AP2B1	0	0	0	0	0	0	1	0	0	0	0	0
P63104	1433Z	9	7	5	3	0	1	8	7	4	6	6	3
P63244	GBLP	12	17	6	12	9	6	10	13	6	7	5	8
P67775	PP2AA	0	0	0	0	0	0	0	0	0	0	0	0
P67809	YBOX1	0	1	0	0	0	0	0	0	0	2	0	0
P67936	TPM4	0	0	0	2	0	0	1	1	2	3	0	1
P68104	EF1A1	49	29	25	46	22	4	18	18	25	15	23	31
P68133	ACTS	0	0	0	0	0	0	0	0	1	1	0	0
P68366	TBA4A	3	2	0	2	2	0	2	4	3	0	3	2
P68371	TBB4B	7	4	3	3	1	3	6	6	3	2	1	4
P68400	CSK21	0	0	0	0	0	0	0	0	0	0	0	1
P78371	TCPB	11	10	4	12	5	3	5	5	3	3	0	2
P78417	GSTO1	3	2	0	2	0	0	2	4	0	4	0	0
P78527	PRKDC	6	8	12	6	8	2	0	7	0	3	0	0
P80297	MT1X	0	0	0	0	0	0	0	0	0	0	0	0
P84095	RHOG	2	0	0	0	0	0	0	0	0	0	0	0
P84098	RL19	3	5	5	5	0	7	0	3	0	0	0	0
Q00325	MPCP	2	6	0	4	4	3	3	0	0	2	0	0
Q00341	VIGLN	5	0	2	0	0	0	7	10	4	6	2	0
Q00610	CLH1	79	60	61	80	67	58	60	69	36	55	40	54
Q00653	NFKB2	0	6	0	0	0	0	0	0	0	0	0	0
Q00839	HNRPU	11	16	10	9	7	7	8	16	4	7	7	2
Q01082	SPTB2	5	6	8	3	0	2	8	12	3	9	8	2
Q01518	CAP1	13	9	8	10	0	0	7	13	4	6	5	6
Q01813	K6PP	6	9	5	5	3	0	5	7	0	0	0	0
Q01995	TAGL	5	4	2	0	0	0	11	22	11	7	5	9
Q02040	AK17A	0	0	0	0	2	0	0	0	0	0	0	0
Q02218	ODO1	7	8	0	0	2	0	0	0	0	0	0	0
Q02543	RL18A	0	0	0	0	0	0	0	4	0	0	0	0
Q02790	FKBP4	6	5	0	9	4	5	0	0	0	0	0	0
Q02809	PLOD1	4	2	0	0	0	0	5	4	2	0	3	0
Q02878	RL6	2	3	0	0	0	0	0	0	0	0	0	0
Q03135	CAV1	0	0	6	0	0	0	0	0	0	4	2	7
Q04446	GLGB	3	0	0	0	0	0	3	3	0	3	0	0
Q04637	IF4G1	7	3	4	2	2	2	1	2	0	2	0	0
Q04826	1B40	0	0	0	0	0	0	0	0	0	0	0	0
Q04917	1433F	0	1	0	1	0	0	0	0	0	0	0	0
Q04941	PLP2	0	0	0	2	0	0	0	0	0	0	0	0
Q05639	EF1A2	1	0	0	2	0	0	0	0	0	0	0	0
Q05682	CALD1	12	4	4	0	0	0	15	17	11	22	12	10
Q06210	GFPT1	13	10	12	11	6	8	18	20	8	7	8	4
Q06830	PRDX1	8	6	3	12	5	9	3	5	2	2	5	3
Q07000	1C15	0	0	0	0	0	0	0	0	0	0	0	0
Q07020	RL18	2	0	0	0	0	0	0	0	0	2	0	0
Q07065	CKAP4	16	17	12	13	7	15	14	15	6	9	12	9
Q07954	LRP1	0	5	0	2	0	0	2	6	0	5	4	4
Q08043	ACTN3	0	0	0	0	0	0	0	0	0	0	0	0
Q08211	DHX9	7	7	3	10	6	6	5	4	0	4	0	4
Q09160	1A80	0	0	0	0	0	0	0	0	0	0	0	0
Q09666	AHNK	2	4	0	0	0	2	12	14	0	15	16	9
Q0ZGT2	NEXN	0	0	0	0	0	0	0	0	4	0	0	0
Q10567	AP1B1	0	0	0	0	0	1	0	0	0	0	0	0
Q12765	SCRN1	0	0	0	2	0	0	0	0	0	0	2	0
Q12797	ASPH	0	0	0	0	0	0	0	3	0	0	0	0
Q12884	SEPR	0	0	0	0	0	0	0	0	0	2	0	2
Q12906	ILF3	2	2	2	0	2	0	0	4	0	0	0	2
Q12931	TRAP1	2	0	0	0	0	0	0	0	0	0	0	0
Q13045	FLII	4	3	2	0	0	0	3	3	0	0	2	0
Q13085	ACACA	0	2	2	0	0	0	0	0	0	3	0	0
Q13148	TADBP	0	2	0	0	0	0	0	0	0	0	0	0
Q13162	PRDX4	4	4	2	3	4	10	5	8	2	0	4	3
Q13200	PSMD2	4	12	6	3	0	3	3	5	2	3	3	0
Q13263	TIF1B	15	11	2	11	7	5	9	15	0	3	0	3
Q13308	PTK7	0	0	0	0	0	0	0	0	0	0	2	0
Q13409	DC1I2	0	0	0	3	0	0	0	0	0	0	0	0
Q13418	ILK	2	0	0	0	0	0	2	2	0	0	2	0
Q13423	NNTM	0	2	0	0	0	0	0	0	0	0	0	0
Q13509	TBB3	0	0	2	2	0	0	2	3	3	3	2	0
Q13510	ASAH1	3	0	0	3	0	0	0	0	0	0	0	0
Q13547	HDAC1	0	0	0	0	0	0	0	0	0	0	0	0
Q13557	KCC2D	1	0	0	0	0	0	1	2	0	1	0	0
Q13642	FHL1	9	6	5	5	0	0	9	21	4	14	16	8
Q13813	SPTN1	4	7	3	0	0	3	9	9	2	8	0	3
Q13838	DX39B	1	2	0	1	1	0	0	2	0	0	1	0
Q14108	SCRB2	0	2	0	0	0	0	0	0	0	0	0	0
Q14142	TRI14	0	0	0	0	0	0	0	2	0	0	0	0
Q14152	EIF3A	13	10	5	5	0	3	2	2	2	3	0	3
Q14157	UBP2L	0	0	0	0	0	0	0	0	0	0	0	2
Q14165	MLEC	0	0	0	0	0	0	0	0	0	3	0	0
Q14192	FHL2	2	3	0	0	0	0	12	14	6	10	10	8
Q14195	DPYL3	0	0	0	1	0	0	0	4	0	1	1	0
Q14203	DCTN1	0	5	0	0	0	0	2	2	0	2	0	0
Q14204	DYHC1	19	41	38	27	14	7	23	35	8	35	8	4
Q14240	IF4A2	3	2	0	0	2	0	0	2	0	0	0	0
Q14315	FLNC	80	86	73	56	14	46	105	117	60	64	44	68
Q14566	MCM6	3	0	0	0	0	0	0	0	0	0	0	0
Q14697	GANAB	25	35	8	33	15	17	15	25	12	12	11	14
Q14764	MVP	8	7	2	0	0	0	4	8	2	6	7	3
Q14847	LASP1	3	7	2	0	0	0	4	0	0	4	3	0
Q14914	PTGR1	2	0	0	0	0	0	0	0	0	0	0	0
Q14974	IMB1	12	13	5	5	0	0	8	7	9	5	9	7
Q14980	NUMA1	0	0	0	0	0	0	0	2	0	0	0	0
Q15019	43710	0	0	0	0	0	0	4	4	0	0	4	0
Q15029	U5S1	0	3	0	2	0	0	0	0	0	0	0	0
Q15043	S39AE	0	4	0	0	0	0	0	0	0	0	0	0
Q15046	SYK	3	7	0	5	0	0	0	0	0	0	3	0
Q15075	EEA1	0	0	0	0	0	0	0	2	0	3	2	0
Q15084	PDIA6	13	16	7	17	12	5	10	11	4	7	9	4
Q15149	PLEC	13	10	6	20	14	7	86	114	68	26	18	17
Q15185	TEBP	4	3	0	0	0	0	0	0	0	0	0	0
Q15293	RCN1	2	2	0	0	0	0	0	3	0	0	0	0
Q15323	K1H1	0	0	0	0	0	0	0	0	0	0	0	3
Q15363	TMED2	2	0	0	0	0	0	0	0	0	0	0	0
Q15365	PCBP1	3	0	0	0	1	0	0	3	0	1	0	0
Q15366	PCBP2	2	0	0	0	0	0	0	1	0	0	0	0
Q15369	ELOC	4	0	0	0	0	0	0	0	0	0	0	0
Q15393	SF3B3	0	0	0	3	0	0	0	2	0	0	0	0
Q15436	SC23A	8	7	4	2	0	3	6	7	4	8	4	6
Q15437	SC23B	2	0	0	2	1	0	0	0	0	0	0	0
Q15717	ELAV1	0	2	0	0	0	0	0	0	0	0	0	0
Q15746	MYLK	0	0	0	0	0	0	9	7	0	10	12	3
Q15942	ZYX	0	0	0	0	0	0	8	8	2	8	0	6
Q16181	43715	3	3	2	1	0	0	5	1	2	4	0	0
Q16222	UAP1	0	0	0	0	0	0	0	2	0	0	0	0
Q16401	PSMD5	0	0	0	2	0	0	0	0	0	0	0	0
Q16531	DDB1	8	4	4	7	5	4	0	4	4	2	0	0
Q16543	CDC37	0	0	0	0	0	0	0	3	0	3	4	0
Q16555	DPYL2	8	12	4	5	1	0	5	8	9	4	4	6
Q16576	RBBP7	1	0	0	0	0	0	0	0	0	0	0	0
Q16643	DREB	0	0	0	0	0	0	2	2	0	2	2	0
Q16658	FSCN1	10	15	3	11	7	11	9	17	10	10	8	13
Q16822	PCKGM	2	0	0	2	0	0	0	2	0	0	0	0
Q16881	TRXR1	5	2	2	0	0	2	6	8	6	3	2	2
Q29718	1B82	0	0	0	0	0	0	0	0	0	0	0	0
Q29836	1B67	0	0	0	0	0	0	0	0	0	0	0	0
Q29865	1C18	0	0	0	0	0	0	0	0	0	0	0	0
Q29940	1B59	0	0	0	0	0	0	0	0	0	0	0	0
Q29963	1C06	0	0	0	0	0	0	0	0	0	0	0	0
Q31612	1B73	0	0	0	0	0	0	0	0	0	0	0	0
Q32P28	P3H1	0	0	0	0	0	0	0	2	0	0	0	0
Q32P51	RA1L2	0	0	0	0	0	0	0	0	0	0	0	0
Q3SY69	AL1L2	0	0	0	0	0	0	0	0	0	2	3	0
Q53FA3	Q53FA3	0	0	0	0	0	0	0	0	0	0	0	0
Q562R1	ACTBL	1	2	1	4	0	0	7	5	4	5	3	2
Q5GLZ8	HERC4	0	0	0	0	0	0	0	0	0	0	2	0
Q5JPE7	NOMO2	2	0	0	0	0	0	0	0	0	0	0	0
Q5JRX3	PREP	2	4	0	2	0	0	0	2	0	0	0	0
Q5T4S7	UBR4	0	2	2	0	0	0	0	3	0	0	0	0
Q5TAX3	TUT4	0	0	0	0	0	0	1	0	0	0	0	0
Q5VST9	OBSCN	2	0	0	0	0	0	0	0	0	0	0	0
Q5VT97	SYDE2	0	0	0	0	2	0	0	0	0	0	0	0
Q68CZ2	TENS3	0	0	0	0	0	0	0	0	0	2	0	0
Q6AHZ1	Z518A	0	2	0	0	0	0	0	0	0	0	0	0
Q6DD88	ATLA3	2	7	0	0	0	0	2	3	0	0	0	0
Q6DN90	IQEC1	0	0	0	0	0	0	0	0	5	0	0	0
Q6IMN6	CAPR2	2	0	0	0	0	0	0	0	0	0	0	0
Q6NZI2	PTRF	7	4	0	0	0	0	6	6	3	3	4	3
Q6P2Q9	PRP8	0	0	0	2	0	0	0	2	0	0	0	0
Q6P996	PDXD1	0	0	2	0	0	0	0	0	0	0	0	0
Q6RI45	BRWD3	0	0	0	0	0	0	0	2	0	0	0	0
Q6RJQ3	UL141	8	10	5	26	15	19	0	0	0	0	0	0
Q6S8J3	POTEE	0	0	0	0	0	0	0	0	0	0	0	1
Q6SVX2	TRS1	5	8	3	3	3	5	0	0	0	0	0	0
Q6SW04	IRS1	7	15	4	1	2	8	0	0	0	0	0	0
Q6SW29	VIE2	2	0	0	14	8	5	0	0	0	0	0	0
Q6SW43	GM	0	0	0	10	2	4	0	0	0	0	0	0
Q6SW46	UL97	0	0	0	2	0	0	0	0	0	0	0	0
Q6SW59	PP65	4	3	0	7	9	8	0	0	0	0	0	0
Q6SW73	ICP27	0	0	0	3	0	0	0	0	0	0	0	0
Q6SW77	DPOL	0	0	0	2	0	0	0	0	0	0	0	0
Q6SW79	UL52	9	7	4	15	10	7	0	0	0	0	0	0
Q6SW81	NEC2	0	3	0	5	0	3	0	0	0	0	0	0
Q6SW87	RIR1	3	2	3	6	13	5	0	0	0	0	0	0
Q6SWD0	RL12	0	2	0	0	0	0	0	0	0	0	0	0
Q6UB35	C1TM	0	2	0	0	0	0	0	0	0	0	0	0
Q6ZRZ1	Q6ZRZ1	0	2	0	0	0	0	0	0	0	0	0	0
Q71U36	TBA1A	6	5	0	4	5	0	4	13	0	1	11	5
Q7KZF4	SND1	19	17	6	20	9	6	9	11	11	10	7	9
Q7L576	CYFP1	2	2	5	0	0	0	2	0	0	2	0	0
Q7Z4I7	LIMS2	0	0	0	0	0	0	0	0	0	0	0	0
Q7Z5L2	R3HCL	0	0	0	0	0	0	0	2	0	0	0	0
Q7Z6Z7	HUWE1	2	0	0	3	4	2	0	0	0	0	3	0
Q86UQ4	ABCAD	0	0	0	0	0	0	0	0	0	0	3	0
Q86VM9	ZCH18	0	0	0	0	0	0	0	0	0	2	0	0
Q86VP6	CAND1	8	8	12	9	4	0	4	6	0	7	0	7
Q86XS8	GOLI	0	0	0	0	0	0	0	0	0	0	0	0
Q8IWY9	CDAN1	0	0	0	0	0	0	2	0	0	0	0	0
Q8N0Y7	PGAM4	0	0	0	0	0	0	1	0	0	0	0	0
Q8N573	OXR1	0	0	0	0	0	0	0	0	2	0	0	0
Q8NBH2	KY	0	2	0	0	0	0	0	0	0	0	0	0
Q8NBJ5	GT251	0	0	0	0	2	0	0	0	0	0	0	0
Q8NBS9	TXND5	2	2	2	2	0	0	0	0	0	0	2	0
Q8NC56	LEMD2	0	0	0	0	0	0	0	0	2	0	0	0
Q8NE71	ABCF1	3	0	0	0	0	0	0	0	0	0	0	0
Q8NEZ4	MLL3	0	0	0	0	0	0	0	0	0	0	2	0
Q8NHP8	PLBL2	0	0	0	0	0	0	0	0	0	3	0	0
Q8TCJ2	STT3B	0	0	0	5	0	0	0	0	0	0	0	0
Q8TCT9	HM13	0	0	0	6	4	0	0	0	0	0	0	0
Q8TDM6	DLG5	2	0	0	0	0	0	0	0	0	0	0	0
Q8TE56	ATS17	0	2	0	0	0	0	0	0	0	0	0	0
Q8TF01	PNISR	0	2	0	0	0	0	0	0	0	0	0	0
Q8WUJ3	K1199	0	0	0	0	0	0	0	0	0	0	0	2
Q8WUM4	PDC6I	3	6	3	5	0	0	6	4	3	2	0	0
Q8WX93	PALLD	0	0	0	0	0	0	1	0	0	3	0	0
Q8WYR1	PI3R5	0	2	0	0	0	0	0	0	0	0	0	0
Q8WZ42	TITIN	0	4	0	0	0	0	2	0	0	2	0	0
Q92499	DDX1	5	5	2	6	0	2	0	2	0	2	2	0
Q92598	HS105	28	18	14	21	10	7	0	0	0	0	0	0
Q92616	GCN1L	0	8	0	0	0	0	3	7	2	2	0	0
Q92769	HDAC2	0	0	0	0	0	0	0	0	0	0	0	0
Q92841	DDX17	0	2	0	4	0	2	0	0	0	0	0	0
Q92896	GSLG1	0	0	0	0	0	0	0	0	0	2	0	0
Q92900	RENT1	15	7	3	4	4	5	0	0	0	0	0	2
Q92973	TNPO1	0	0	0	0	0	0	5	4	0	0	0	0
Q93008	USP9X	0	0	0	0	0	2	0	0	0	0	0	0
Q93052	LPP	0	0	0	0	0	0	2	3	0	0	2	0
Q95604	1C17	0	0	0	0	0	0	0	0	0	0	0	0
Q969V3	NCLN	0	0	0	2	0	0	0	0	0	0	0	0
Q96AC1	FERM2	4	3	2	3	0	0	3	5	0	3	2	2
Q96AG4	LRC59	3	7	0	0	0	0	0	0	0	0	0	0
Q96AX9	MIB2	0	0	2	0	0	0	2	0	0	0	0	0
Q96AY3	FKB10	6	5	0	3	0	0	6	4	0	7	3	0
Q96D15	RCN3	0	0	0	0	0	0	0	0	0	3	0	0
Q96FW1	OTUB1	0	3	0	2	0	0	0	0	0	0	0	0
Q96HC4	PDLI5	0	0	0	0	0	0	0	0	2	0	0	2
Q96HN2	SAHH3	0	0	0	0	0	0	0	0	0	0	0	0
Q96JJ7	TMX3	0	2	0	0	0	0	0	0	0	0	0	0
Q96L91	EP400	2	0	0	0	0	0	0	0	0	0	0	0
Q96N66	MBOA7	3	0	0	3	0	0	0	0	0	4	0	0
Q96NY7	CLIC6	0	0	1	0	0	0	0	0	0	0	0	0
Q96QK1	VPS35	4	6	5	4	0	0	0	4	2	2	4	0
Q96T58	MINT	0	0	0	0	0	0	2	0	0	0	0	0
Q96TA1	NIBL1	4	0	0	0	0	0	4	2	0	3	0	2
Q99439	CNN2	0	0	0	0	0	0	0	2	0	2	2	0
Q99460	PSMD1	11	9	2	8	2	0	6	9	0	0	2	0
Q99497	PARK7	0	2	0	0	0	0	0	0	0	0	0	0
Q99536	VAT1	7	3	0	3	0	2	0	0	0	0	0	0
Q99623	PHB2	0	0	0	0	0	0	0	2	0	0	0	0
Q99640	PMYT1	0	0	0	0	0	0	0	0	0	0	0	6
Q99714	HCD2	4	0	2	2	0	0	0	0	0	0	0	0
Q99715	COCA1	0	0	0	0	0	0	2	0	2	3	2	0
Q99798	ACON	5	5	2	16	7	4	3	0	0	3	0	0
Q99805	TM9S2	2	4	0	5	0	2	0	0	0	0	0	0
Q99832	TCPH	16	8	3	20	9	4	3	9	2	3	7	0
Q99873	ANM1	2	4	0	4	2	5	2	0	0	0	0	0
Q9BR76	COR1B	3	4	0	0	0	2	0	2	0	0	0	0
Q9BS26	ERP44	3	0	0	3	5	0	0	0	0	0	0	0
Q9BSJ8	ESYT1	2	6	0	0	0	0	3	7	0	0	0	0
Q9BTV6	WDR85	0	0	0	0	0	0	0	0	0	0	0	2
Q9BTW9	TBCD	0	0	0	2	0	0	0	0	0	0	0	0
Q9BUF5	TBB6	12	2	5	13	11	1	11	15	4	10	18	7
Q9BUV0	CA063	0	0	0	3	0	0	0	0	0	0	0	0
Q9BVA1	TBB2B	0	0	0	0	0	0	0	1	0	0	0	0
Q9BVK6	TMED9	0	2	0	0	0	0	0	0	0	0	0	0
Q9BXJ9	NAA15	2	0	0	0	0	0	2	0	2	0	0	0
Q9BY84	DUS16	0	0	4	0	0	0	0	0	0	0	0	0
Q9C0G6	DYH6	2	0	0	0	0	0	0	0	0	0	0	0
Q9C0J8	WDR33	2	0	0	0	0	0	0	0	0	0	0	0
Q9GZV4	IF5A2	1	0	0	0	0	0	0	0	0	0	0	0
Q9H254	SPTN4	0	0	0	0	0	1	0	0	0	0	0	0
Q9H361	PABP3	0	0	0	0	0	0	0	0	0	0	0	0
Q9H4A4	AMPB	2	3	2	6	0	0	3	3	2	6	0	0
Q9H4B7	TBB1	0	0	1	0	0	0	0	0	0	0	0	0
Q9H4M9	EHD1	2	0	0	0	0	0	0	0	0	0	0	0
Q9H8V3	ECT2	0	0	0	0	0	0	2	0	0	0	0	0
Q9H9G7	AGO3	0	0	0	1	0	0	0	0	0	0	0	0
Q9HC35	EMAL4	0	3	0	0	0	0	0	0	0	0	0	0
Q9NQC3	RTN4	0	4	0	0	0	0	0	2	0	3	0	0
Q9NR12	PDLI7	0	5	0	0	0	0	5	7	0	4	0	3
Q9NR45	SIAS	2	2	2	3	0	0	0	0	0	2	2	0
Q9NVA2	43719	0	0	0	2	0	0	0	0	0	0	2	2
Q9NWH9	SLTM	0	0	0	0	0	0	2	0	0	0	0	0
Q9NY33	DPP3	2	2	0	6	4	0	0	2	0	0	2	0
Q9NY65	TBA8	0	0	0	0	0	0	0	0	0	0	0	0
Q9NYC9	DYH9	2	0	0	0	0	0	0	0	0	0	0	0
Q9NYF8	BCLF1	0	0	0	0	2	0	0	0	0	0	0	0
Q9NYU2	UGGG1	0	0	0	2	0	0	2	0	0	0	2	0
Q9NZ01	TECR	0	0	0	0	0	0	0	3	0	0	0	0
Q9NZM1	MYOF	36	43	18	28	8	15	32	36	10	27	30	15
Q9NZN4	EHD2	5	7	2	0	0	0	8	13	19	10	16	8
Q9P035	HACD3	0	0	0	2	0	0	0	0	0	0	0	0
Q9P2E9	RRBP1	2	0	0	3	0	0	2	3	0	11	2	0
Q9P2J5	SYLC	6	4	0	12	6	6	2	3	0	3	4	0
Q9P2R3	ANFY1	0	2	0	0	0	0	0	0	0	0	0	0
Q9TNN7	1C05	0	0	0	0	0	0	0	0	0	0	0	0
Q9UBG0	MRC2	3	0	0	0	0	0	3	5	4	2	2	2
Q9UBM7	DHCR7	0	0	0	0	0	0	0	0	0	2	0	0
Q9UBQ7	GRHPR	0	0	0	2	3	0	0	0	0	0	0	0
Q9UGI8	TES	0	0	2	0	0	0	2	2	0	2	2	0
Q9UHB9	SRP68	0	0	0	0	0	0	0	0	0	0	2	0
Q9UHD8	43717	0	0	0	2	0	0	0	2	0	3	0	0
Q9ULK6	RN150	0	0	0	0	0	0	0	0	0	0	0	0
Q9ULV4	COR1C	6	6	7	4	0	0	5	9	0	6	4	2
Q9UM07	PADI4	0	0	0	10	0	0	0	0	0	0	0	13
Q9UM54	MYO6	0	3	0	0	0	0	0	0	0	0	0	0
Q9UMS4	PRP19	2	2	0	0	0	0	0	0	0	0	0	0
Q9UN86	G3BP2	0	0	0	0	0	0	0	2	0	0	0	0
Q9UP65	PA24C	0	2	0	0	0	0	0	0	0	0	0	0
Q9UPN3	MACF1	0	0	0	0	0	2	0	0	0	0	0	0
Q9UQ35	SRRM2	3	0	0	0	0	0	0	0	0	0	0	2
Q9UQ80	PA2G4	2	2	0	0	0	0	2	4	0	0	0	0
Q9UQB8	BAIP2	0	0	0	0	0	0	0	0	0	2	0	0
Q9Y230	RUVB2	0	3	0	0	0	0	0	0	0	0	0	0
Q9Y262	EIF3L	0	2	0	0	0	0	0	0	0	0	0	0
Q9Y263	PLAP	5	3	2	4	3	0	0	0	0	0	0	0
Q9Y281	COF2	0	0	0	0	0	0	0	1	0	0	0	0
Q9Y2A7	NCKP1	4	4	0	2	0	0	2	0	0	0	0	0
Q9Y2J8	PADI2	0	0	0	0	0	0	22	5	0	0	0	0
Q9Y3F4	STRAP	0	5	0	0	0	0	0	0	0	0	0	0
Q9Y3I0	RTCB	3	0	0	0	0	0	0	0	0	0	0	0
Q9Y3T6	R3HC1	0	0	0	0	0	0	2	0	0	0	0	0
Q9Y490	TLN1	107	84	85	52	15	33	106	150	86	84	71	72
Q9Y4G6	TLN2	0	0	1	0	0	0	0	0	0	0	0	0
Q9Y4L1	HYOU1	5	2	0	9	0	0	0	2	0	0	0	0
Q9Y4W6	AFG32	0	0	0	2	0	0	0	0	0	0	0	0
Q9Y597	KCTD3	0	0	0	0	0	2	0	0	0	0	0	0
Q9Y617	SERC	0	0	0	0	0	0	0	5	0	0	0	0
Q9Y678	COPG1	4	0	0	4	0	0	6	8	0	0	0	0
Q9Y696	CLIC4	9	2	1	2	0	0	12	11	5	4	3	5
Q9Y6G9	DC1L1	0	2	0	0	0	0	0	0	0	0	0	0
Q9Y6N5	SQRD	8	3	0	3	0	0	0	0	0	2	0	0
Q9Y6Y8	S23IP	0	5	0	0	0	0	0	0	0	0	0	0
reverse_A1KZ92	PXDNL	0	0	0	0	0	0	0	2	0	0	0	0
reverse_A6NM28	ZFP92	0	0	0	0	0	0	0	0	0	0	0	0
reverse_O15075	DCLK1	2	0	0	0	0	0	0	0	0	0	0	0
reverse_O60303	K0556	0	0	0	0	0	0	0	1	0	0	0	0
reverse_P02458	CO2A1	0	0	0	0	0	0	0	2	0	0	0	0
reverse_P11532	DMD	0	0	0	0	0	2	0	0	0	0	0	0
reverse_P13611	CSPG2	2	0	0	0	0	0	0	0	0	0	0	0
reverse_P24821	TENA	0	0	0	0	0	0	0	2	0	0	0	0
reverse_P28698	MZF1	0	2	0	0	0	0	0	0	0	0	0	0
reverse_P35580	MYH10	0	0	0	0	0	0	0	0	2	0	0	0
reverse_Q02224	CENPE	0	0	0	0	0	2	0	0	0	0	0	0
reverse_Q08170	SRSF4	0	0	0	2	0	0	0	0	0	0	0	0
reverse_Q14241	ELOA1	0	2	0	0	0	0	0	0	0	0	0	0
reverse_Q14839	CHD4	2	0	0	0	0	0	0	0	0	0	0	0
reverse_Q15772	SPEG	0	0	0	0	0	0	0	0	2	0	0	0
reverse_Q2NL82	TSR1	0	0	0	2	0	0	0	0	0	0	0	0
reverse_Q5K130	CLU1O	0	0	0	0	0	0	0	0	2	0	0	0
reverse_Q5T200	ZC3HD	0	0	0	0	0	0	0	0	0	0	2	0
reverse_Q6SW37	EP84	0	4	0	0	0	0	0	0	0	0	0	0
reverse_Q86V48	LUZP1	0	0	0	0	2	0	0	0	0	0	0	0
reverse_Q8IUE0	TF2LY	0	0	0	0	0	0	0	0	0	0	0	2
reverse_Q8IV32	CCD71	0	0	0	0	0	0	2	0	0	0	0	0
reverse_Q8IVF7	FMNL3	0	2	0	0	0	0	0	0	0	0	0	0
reverse_Q8IVL0	NAV3	0	2	0	0	0	0	0	0	0	0	0	0
reverse_Q8IWX8	CHERP	0	0	0	0	0	0	0	1	0	0	0	0
reverse_Q8IYB3	SRRM1	0	0	2	0	0	0	0	0	0	0	0	0
reverse_Q8N4C8	MINK1	0	0	0	0	1	0	0	0	0	0	0	0
reverse_Q8TF72	SHRM3	0	0	0	0	0	0	0	0	0	0	0	2
reverse_Q8WXF1	PSPC1	0	0	0	0	0	0	0	0	0	0	3	0
reverse_Q8WZ42	TITIN	0	2	0	0	0	0	0	0	0	0	2	0
reverse_Q96JG9	ZN469	0	0	0	0	0	0	0	0	11	0	0	0
reverse_Q96PU4	UHRF2	0	0	0	2	0	0	0	0	0	0	0	0
reverse_Q99683	M3K5	0	0	0	0	0	0	0	0	0	0	1	0
reverse_Q9BQC3	DPH2	0	0	0	0	0	0	0	0	0	0	2	0
reverse_Q9BXF3	CECR2	0	0	0	0	0	0	0	0	0	0	0	2
reverse_Q9H5Z1	DHX35	0	0	0	0	0	0	0	0	4	0	0	0
reverse_Q9HCD5	NCOA5	0	0	0	0	0	2	0	0	0	0	0	0
reverse_Q9NRL2	BAZ1A	0	0	0	0	0	0	0	0	0	0	0	2
reverse_Q9P1Y6	PHRF1	2	0	0	0	0	0	0	0	0	0	0	0
reverse_Q9UGU0	TCF20	0	0	0	2	0	0	0	0	0	0	0	0
reverse_Q9UIW2	PLXA1	0	0	0	0	0	0	2	0	0	0	0	0
reverse_Q9ULT6	ZNRF3	0	0	0	0	0	0	0	2	0	0	0	0
reverse_Q9UQ35	SRRM2	0	2	0	0	0	0	0	0	2	0	0	0

## Sheet: 48h Post Infection
Host and viral citrullinated proteins identified from HCMV vs mock-infected HFFs at 48 hpi. Average and P-value are calculated from three independent experiments.
ID	Protein	Average 48hpi SC	Average Mock SC	P-Value	Ratio 48hpi/Mock48
F5HC97	VPAP	34.3333	0	0.0150859	34.3333
F5HDC7	US22	21.3333	0	0.0417511	21.3333
Q92598	HS105	20	0	0.00862393	20
F5HAY6	VICA	14	0	0.0101636	14
P09913	IFIT2	9	0	0.0272351	9
Q6RJQ3	UL141	7.66667	0	0.00618454	7.66667
P42704	LPPRC	9.33333	1.33333	0.0637101	7
P19367	HXK1	6.33333	1	0.0161301	6.33333
P33176	KINH	5.33333	1	0.0147206	5.33333
P38646	GRP75	21	4	0.0637335	5.25
Q14152	EIF3A	9.33333	2	0.034752	4.66667
P23381	SYWC	18.6667	4.66667	0.0993393	4
P78527	PRKDC	8.66667	2.33333	0.0963209	3.71429
P31948	STIP1	12.3333	3.66667	0.0298773	3.36364
P34932	HSP74	20	6	0.0534771	3.33333
Q86VP6	CAND1	9.33333	3.33333	0.0533383	2.8
P11142	HSP7C	56	20.3333	0.0605993	2.7541
P07737	PROF1	11.3333	4.33333	0.0238061	2.61538
P49368	TCPG	18	7	0.0498643	2.57143
P08238	HS90B	54.3333	23.3333	0.0444663	2.32857
P55072	TERA	49.3333	22.3333	0.0796984	2.20896
B0V043	B0V043	10.6667	5	0.0951025	2.13333
P26641	EF1G	11.6667	5.66667	0.0242286	2.05882
P60174	TPIS	16.3333	8	0.0934159	2.04167
P27824	CALX	18.6667	9.33333	0.200805	2
P27797	CALR	18.6667	9.66667	0.120283	1.93103
P07900	HS90A	53.6667	28	0.0248962	1.91667
P06744	G6PI	10	5.33333	0.234101	1.875
P26038	MOES	14.6667	8	0.0751305	1.83333
P16615	AT2A2	8	4.66667	0.116117	1.71429
P68104	EF1A1	34.3333	20.3333	0.146395	1.68852
Q01813	K6PP	6.66667	4	0.32946	1.66667
P06733	ENOA	22.6667	13.6667	0.157642	1.65854
P29401	TKT	31.3333	19	0.000151663	1.64912
P53618	COPB	7.66667	4.66667	0.326819	1.64286
P49588	SYAC	6.33333	4	0.313931	1.58333
P13639	EF2	89.3333	58	0.115936	1.54023
P11021	GRP78	43.3333	28.6667	0.163891	1.51163
Q14204	DYHC1	32.6667	22	0.363597	1.48485
P06396	GELS	14.3333	9.66667	0.31957	1.48276
Q15084	PDIA6	12	8.33333	0.345524	1.44
P22314	UBA1	29.3333	20.6667	0.109804	1.41935
P52209	6PGD	9.33333	6.66667	0.367086	1.4
P00387	NB5R3	11.6667	8.33333	0.218418	1.4
P61978	HNRPK	6	4.33333	0.501899	1.38462
P49327	FAS	37.3333	27	0.0877446	1.38272
Q9ULV4	COR1C	6.33333	4.66667	0.559935	1.35714
Q7KZF4	SND1	14	10.3333	0.421296	1.35484
P07814	SYEP	12	9	0.494959	1.33333
Q00839	HNRPU	12.3333	9.33333	0.493548	1.32143
P14625	ENPL	59.3333	45.3333	0.308481	1.30882
Q14697	GANAB	22.6667	17.3333	0.577456	1.30769
P26639	SYTC	10	7.66667	0.599381	1.30435
P61158	ARP3	16	12.3333	0.628469	1.2973
Q07065	CKAP4	15	11.6667	0.360622	1.28571
P35606	COPB2	12	9.33333	0.589946	1.28571
P42224	STAT1	9.66667	7.66667	0.655037	1.26087
P04075	ALDOA	39	31	0.318289	1.25806
Q01518	CAP1	10	8	0.548424	1.25
Q14974	IMB1	10	8	0.481817	1.25
P46940	IQGA1	22	17.6667	0.651614	1.24528
Q9NZM1	MYOF	32.3333	26	0.595295	1.24359
Q00610	CLH1	66.6667	55	0.372318	1.21212
P63244	GBLP	11.6667	9.66667	0.623958	1.2069
P53396	ACLY	18.3333	15.3333	0.598241	1.19565
P60842	IF4A1	13.6667	11.6667	0.631586	1.17143
P53621	COPA	20.3333	18	0.489982	1.12963
P63104	1433Z	7	6.33333	0.709597	1.10526
P04406	G3P	62.6667	58.6667	0.702387	1.06818
P07237	PDIA1	21.6667	20.3333	0.870862	1.06557
P07355	ANXA2	60	56.3333	0.689479	1.06509
P50395	GDIB	8	7.66667	0.899251	1.04348
P04083	ANXA1	10.6667	10.3333	0.936708	1.03226
O75369	FLNB	18	19	0.892583	0.947368
P21980	TGM2	27.6667	29.6667	0.843806	0.932584
P11766	ADHX	8.33333	9.33333	0.766395	0.892857
P18206	VINC	36.3333	41.6667	0.762141	0.872
Q14315	FLNC	79.6667	94	0.464684	0.847518
Q01082	SPTB2	6.33333	7.66667	0.652994	0.826087
P12814	ACTN1	76	93.6667	0.270748	0.811388
P14618	KPYM	142.667	176.333	0.409595	0.809074
P08133	ANXA6	30.6667	38	0.358747	0.807018
Q9Y490	TLN1	92	114	0.34025	0.807018
P62937	PPIA	6.66667	8.33333	0.35601	0.8
P41250	SYG	8	10.3333	0.386654	0.774194
P13489	RINI	15	19.6667	0.5225	0.762712
P17655	CAN2	10.6667	14	0.616395	0.761905
Q06210	GFPT1	11.6667	15.3333	0.39094	0.76087
O43707	ACTN4	73	102.333	0.0926527	0.713355
P21333	FLNA	246.667	346	0.0108167	0.712909
P35579	MYH9	182.333	260	0.0111305	0.701282
P00338	LDHA	14.6667	22	0.0616583	0.666667
Q13642	FHL1	6.66667	11.3333	0.419027	0.588235
P50454	SERPH	10.6667	19.6667	0.115935	0.542373
P60709	ACTB	74.6667	145.667	0.0027525	0.512586
P00352	AL1A1	25	59.6667	0.0175776	0.418994
P08670	VIME	51.6667	146	0.00488692	0.353881
Q15149	PLEC	9.66667	89.3333	0.00416602	0.108209

## Sheet: 96h PostInfection
Host and viral citrullinated proteins identified from HCMV vs mock-infected HFFs at 96 hpi. Average and P-value are calculated from three independent experiments.
ID	Protein	Average 96hpi SC	Average Mock96 SC	P-Value	Ratio 96hpi/Mock96
F5HC97	VPAP	69.6667	0	0.0149729	69.6667
F5HGT1	MCP	42.6667	0	0.0148107	42.6667
F5HDC7	US22	39.6667	0	0.00510145	39.6667
F5HDQ6	DNBI	34	0	0.0257214	34
Q6RJQ3	UL141	20	0	0.00339772	20
F5HB40	UL84	17.6667	0	0.0317493	17.6667
F5HAC7	CEP2	15	0	0.0995783	15
F5HF49	AN	13.3333	0	0.00164129	13.3333
P10809	CH60	13	0	0.0123174	13
Q92598	HS105	12.6667	0	0.0408847	12.6667
Q6SW79	UL52	10.6667	0	0.0102497	10.6667
Q6SW29	VIE2	9	0	0.0272351	9
P00505	AATM	8.33333	0	0.0147325	8.33333
Q6SW59	PP65	8	0	0.00015726	8
Q6SW87	RIR1	8	0	0.0335712	8
P38646	GRP75	14.6667	2.33333	0.0541783	6.28571
P17987	TCPA	12.6667	2.66667	0.0865526	4.75
P50990	TCPQ	17.3333	3.66667	0.0174056	4.72727
P23381	SYWC	10	2.33333	0.0220304	4.28571
P11021	GRP78	59.6667	14.3333	0.0109579	4.16279
P11142	HSP7C	55	13.3333	0.0327733	4.125
P26639	SYTC	11	2.66667	0.114204	4.125
P07195	LDHB	13.6667	3.33333	0.145926	4.1
P34932	HSP74	18.3333	4.66667	0.0954895	3.92857
Q13263	TIF1B	7.66667	2	0.0490719	3.83333
P25705	ATPA	21	5.66667	0.216038	3.70588
P08238	HS90B	40	11.3333	0.0514499	3.52941
Q9P2J5	SYLC	8	2.33333	0.0720921	3.42857
P26641	EF1G	7.66667	2.33333	0.0668536	3.28571
P06744	G6PI	9.33333	3	0.0154653	3.11111
P07900	HS90A	61.6667	21	0.0252207	2.93651
Q08211	DHX9	7.33333	2.66667	0.0685871	2.75
P49368	TCPG	14	5.33333	0.00196074	2.625
Q06830	PRDX1	8.66667	3.33333	0.0733885	2.6
P40926	MDHM	13	5.33333	0.0247285	2.4375
P13639	EF2	93.3333	40	0.0779374	2.33333
P30101	PDIA3	23	10.6667	0.0769313	2.15625
P07237	PDIA1	32	15.6667	0.0375667	2.04255
P29401	TKT	40.3333	21	0.228363	1.92063
P14625	ENPL	65.6667	34.6667	0.0861455	1.89423
P55072	TERA	34.6667	18.3333	0.154005	1.89091
P06733	ENOA	20.6667	11	0.101263	1.87879
P60174	TPIS	12	6.66667	0.0581628	1.8
Q14697	GANAB	21.6667	12.3333	0.1807	1.75676
Q15084	PDIA6	11.3333	6.66667	0.283601	1.7
P53396	ACLY	19	11.6667	0.222136	1.62857
P31948	STIP1	8	5	0.00653338	1.6
P07814	SYEP	13.3333	8.33333	0.264759	1.6
P22314	UBA1	22.6667	14.3333	0.260804	1.5814
P04406	G3P	64	44.3333	0.324572	1.44361
Q00839	HNRPU	7.66667	5.33333	0.263493	1.4375
Q00610	CLH1	68.3333	49.6667	0.0803143	1.37584
P63244	GBLP	9	6.66667	0.296181	1.35
Q7KZF4	SND1	11.6667	8.66667	0.527988	1.34615
P06396	GELS	14.6667	11	0.212161	1.33333
Q06210	GFPT1	8.33333	6.33333	0.348641	1.31579
P26038	MOES	10	7.66667	0.410031	1.30435
P08758	ANXA5	11	8.66667	0.420778	1.26923
Q07065	CKAP4	11.6667	10	0.556883	1.16667
O75369	FLNB	18	15.6667	0.652804	1.14894
P62937	PPIA	8	7.66667	0.841596	1.04348
Q14204	DYHC1	16	15.6667	0.978002	1.02128
Q16658	FSCN1	9.66667	10.3333	0.752315	0.935484
P08133	ANXA6	17.3333	18.6667	0.770382	0.928571
O75083	WDR1	10	11	0.629095	0.909091
P21980	TGM2	17	19	0.813955	0.894737
P08670	VIME	51.6667	60.6667	0.607756	0.851648
P46940	IQGA1	13.6667	17	0.526232	0.803922
P14618	KPYM	103	129	0.325325	0.79845
P49327	FAS	17	22	0.307766	0.772727
P07355	ANXA2	40.3333	55.6667	0.044729	0.724551
O43707	ACTN4	49	69	0.0644448	0.710145
Q9NZM1	MYOF	17	24	0.399969	0.708333
P04075	ALDOA	19	27	0.499446	0.703704
Q15149	PLEC	13.6667	20.3333	0.2302	0.672131
Q14315	FLNC	38.6667	58.6667	0.244788	0.659091
P13489	RINI	10	15.6667	0.294584	0.638298
P18206	VINC	18	31.6667	0.130346	0.568421
P12814	ACTN1	42.3333	77	0.0183149	0.549784
P00338	LDHA	8	14.6667	0.0751305	0.545455
P21333	FLNA	144.333	275.333	0.0759871	0.524213
P53621	COPA	7.33333	16	0.0551314	0.458333
Q9Y490	TLN1	33.3333	75.6667	0.0210028	0.440529
P35579	MYH9	100.667	238.667	0.0153093	0.421788
P60709	ACTB	44	108	0.0159905	0.407407
P00352	AL1A1	15	51.3333	0.00173318	0.292208

## Sheet: Time Course Comparison
Host and viral citrullinated proteins identified from HCMV vs mock-infected HFFs at 48 and 96 hpi. Average and P-value are calculated from three independent experiments.
ID	Protein	Average 96hpi SC	Average 48hpi SC	P-Value	Ratio 48hpi/96hpi
F5HAY6	VICA	1.33333	14	0.0191037	10.5
P33176	KINH	0.666667	5.33333	0.00331976	8
P42224	STAT1	1.33333	9.66667	0.0916558	7.25
Q14974	IMB1	1.66667	10	0.0508085	6
P63104	1433Z	1.33333	7	0.0175405	5.25
Q9ULV4	COR1C	1.33333	6.33333	0.0220029	4.75
P09913	IFIT2	2	9	0.0723809	4.5
P11766	ADHX	2	8.33333	0.0191037	4.16667
Q13642	FHL1	1.66667	6.66667	0.0717233	4
Q01082	SPTB2	1.66667	6.33333	0.0200921	3.8
Q14152	EIF3A	2.66667	9.33333	0.072343	3.5
P61158	ARP3	4.66667	16	0.110583	3.42857
P07737	PROF1	3.33333	11.3333	0.0300275	3.4
P35606	COPB2	3.66667	12	0.160349	3.27273
Q01518	CAP1	3.33333	10	0.143179	3
P16615	AT2A2	2.66667	8	0.084254	3
P53621	COPA	7.33333	20.3333	0.00709377	2.77273
Q9Y490	TLN1	33.3333	92	0.0108753	2.76
P53618	COPB	3	7.66667	0.0325325	2.55556
Q01813	K6PP	2.66667	6.66667	0.101192	2.5
P50454	SERPH	4.33333	10.6667	0.160516	2.46154
P42704	LPPRC	4	9.33333	0.151987	2.33333
P49327	FAS	17	37.3333	0.00119105	2.19608
Q86VP6	CAND1	4.33333	9.33333	0.162553	2.15385
Q14315	FLNC	38.6667	79.6667	0.0361071	2.06034
P04075	ALDOA	19	39	0.00951127	2.05263
Q14204	DYHC1	16	32.6667	0.13911	2.04167
P18206	VINC	18	36.3333	0.21739	2.01852
P17655	CAN2	5.33333	10.6667	0.272007	2
P41250	SYG	4	8	0.137727	2
P00387	NB5R3	6	11.6667	0.122952	1.94444
Q9NZM1	MYOF	17	32.3333	0.180914	1.90196
P23381	SYWC	10	18.6667	0.266464	1.86667
P00338	LDHA	8	14.6667	0.0584227	1.83333
P35579	MYH9	100.667	182.333	0.00184621	1.81126
P12814	ACTN1	42.3333	76	0.0168689	1.79528
P08133	ANXA6	17.3333	30.6667	0.137833	1.76923
P21333	FLNA	144.333	246.667	0.0623709	1.70901
P60842	IF4A1	8	13.6667	0.315642	1.70833
P60709	ACTB	44	74.6667	0.0807734	1.69697
P00352	AL1A1	15	25	0.24275	1.66667
P27824	CALX	11.3333	18.6667	0.35491	1.64706
P21980	TGM2	17	27.6667	0.326372	1.62745
P78527	PRKDC	5.33333	8.66667	0.252401	1.625
P46940	IQGA1	13.6667	22	0.396364	1.60976
Q00839	HNRPU	7.66667	12.3333	0.0771202	1.6087
P27797	CALR	11.6667	18.6667	0.320805	1.6
P19367	HXK1	4	6.33333	0.430969	1.58333
Q92598	HS105	12.6667	20	0.285499	1.57895
P31948	STIP1	8	12.3333	0.022646	1.54167
B0V043	B0V043	7	10.6667	0.408198	1.52381
P26641	EF1G	7.66667	11.6667	0.154947	1.52174
P13489	RINI	10	15	0.476832	1.5
P61978	HNRPK	4	6	0.40694	1.5
O43707	ACTN4	49	73	0.143549	1.4898
P07355	ANXA2	40.3333	60	0.0579855	1.4876
P26038	MOES	10	14.6667	0.209875	1.46667
P38646	GRP75	14.6667	21	0.472137	1.43182
P68104	EF1A1	24	34.3333	0.508559	1.43056
P55072	TERA	34.6667	49.3333	0.339129	1.42308
Q06210	GFPT1	8.33333	11.6667	0.121393	1.4
P14618	KPYM	103	142.667	0.346976	1.38511
P60174	TPIS	12	16.3333	0.341075	1.36111
P08238	HS90B	40	54.3333	0.361354	1.35833
P52209	6PGD	7	9.33333	0.657267	1.33333
P63244	GBLP	9	11.6667	0.502309	1.2963
P22314	UBA1	22.6667	29.3333	0.420368	1.29412
P49368	TCPG	14	18	0.350307	1.28571
Q07065	CKAP4	11.6667	15	0.306809	1.28571
P04083	ANXA1	8.33333	10.6667	0.613709	1.28
P50395	GDIB	6.66667	8	0.58705	1.2
Q7KZF4	SND1	11.6667	14	0.711248	1.2
P06733	ENOA	20.6667	22.6667	0.769177	1.09677
P34932	HSP74	18.3333	20	0.833856	1.09091
P06744	G6PI	9.33333	10	0.859308	1.07143
Q15084	PDIA6	11.3333	12	0.886177	1.05882
Q14697	GANAB	21.6667	22.6667	0.92304	1.04615
P11142	HSP7C	55	56	0.958885	1.01818
P08670	VIME	51.6667	51.6667	1	1
O75369	FLNB	18	18	1	1
P04406	G3P	64	62.6667	0.948373	0.979167
P06396	GELS	14.6667	14.3333	0.945791	0.977273
Q00610	CLH1	68.3333	66.6667	0.860288	0.97561
P53396	ACLY	19	18.3333	0.925156	0.964912
P13639	EF2	93.3333	89.3333	0.876898	0.957143
P26639	SYTC	11	10	0.85315	0.909091
P14625	ENPL	65.6667	59.3333	0.737475	0.903553
P07814	SYEP	13.3333	12	0.786093	0.9
P07900	HS90A	61.6667	53.6667	0.579589	0.87027
P62937	PPIA	8	6.66667	0.32946	0.833333
P49588	SYAC	7.66667	6.33333	0.735567	0.826087
P29401	TKT	40.3333	31.3333	0.538245	0.77686
P11021	GRP78	59.6667	43.3333	0.259627	0.726257
Q15149	PLEC	13.6667	9.66667	0.401788	0.707317
P07237	PDIA1	32	21.6667	0.301805	0.677083
F5HDC7	US22	39.6667	21.3333	0.144983	0.537815
F5HC97	VPAP	69.6667	34.3333	0.136411	0.492823
Q6RJQ3	UL141	20	7.66667	0.0249827	0.383333
