# Supplementary material for: Human cytomegalovirus-induced host protein citrullination is crucial for viral replication
Source: Nat Commun. 2021 Jun 23;12:3910. doi: 10.1038/s41467-021-24178-6 (PMC8222335; doi:10.1038/s41467-021-24178-6)
Supplement: Supplementary file 4 — Supplementary Data 2 [file 41467_2021_24178_MOESM4_ESM.xlsx]

## Sheet: Host Cell Spectra Counting
Enrichment ratios of host citrullinated proteins identified from HCMV vs mock-infected HFFs at 48 and 96 hpi. The values for three independent experiments are shown.
		Unique_pep_SC
ID	Protein	hpi48_1	hpi48_2	hpi48_3	hpi96_1	hpi96_2	hpi96_3	mock48_1	mock48_2	mock48_3	mock96_1	mock96_2	mock96_3
Q13813	SPTAN1	6	10	5	0	0	4	12	11	14	9	5	7
Q15019	SEPT2	0	2	0	0	0	0	4	5	0	0	4	0
O75643	SNRNP200	2	0	0	2	0	0	2	4	0	0	2	0
P46977	STT3A	3	0	0	0	0	5	2	0	0	2	0	0
reverse_Q68DV7	RNF43	0	0	0	0	0	0	0	0	2	0	0	0
Q15393	SF3B3	0	0	0	4	0	0	0	2	0	0	0	0
P28074	PSMB5	0	4	0	0	0	0	0	0	0	0	0	0
Q9HCE1	MOV10	0	0	0	0	0	0	0	0	0	0	2	0
Q9NR31	SAR1A	0	0	0	1	0	0	0	0	0	0	0	0
reverse_Q9BXX3	ANKRD30A	0	0	0	0	0	0	0	2	0	0	0	0
P80297	MT1X	0	0	0	0	0	0	0	0	0	0	0	0
Q12955	ANK3	0	0	2	0	0	0	0	0	0	0	0	0
P02545	LMNA	6	4	0	11	0	8	15	19	6	8	8	7
Q9UQB8	BAIAP2	0	0	0	0	0	0	0	0	0	2	0	0
P14550	AKR1A1	3	0	0	0	0	0	0	0	0	0	0	0
A6H8Y1	BDP1	0	2	0	0	0	0	0	0	0	0	0	0
Q92769	HDAC2	0	0	0	1	0	0	0	0	0	0	0	0
P24752	ACAT1	0	0	0	5	0	0	0	0	0	0	0	0
Q00653	NFKB2	0	6	0	0	0	0	0	0	0	0	0	0
reverse_Q86UD0	SAPCD2	0	0	0	0	0	0	0	0	2	0	0	0
reverse_Q9UQ35	SRRM2	0	0	0	0	0	0	0	0	4	0	0	0
P78385	KRT83	0	0	0	0	0	0	0	0	0	0	0	0
P08758	ANXA5	36	24	13	19	17	16	25	40	17	16	14	11
Q32P51	HNRNPA1L2	0	0	0	0	0	0	0	0	0	0	0	0
P18621	RPL17	0	0	0	0	0	0	0	0	0	0	0	0
Q96N66	MBOAT7	3	0	0	3	0	0	0	0	0	4	0	0
P07951	TPM2	0	0	0	0	0	0	0	1	0	0	1	1
O60568	PLOD3	2	6	0	5	0	0	0	2	2	2	0	0
P21399	ACO1	0	0	0	3	0	0	0	4	0	0	2	0
Q8NBJ5	GLT25D1	0	0	0	0	2	0	0	0	0	0	0	0
Q9BTW9	TBCD	0	0	0	0	0	0	2	0	0	0	0	0
Q96AC1	FERMT2	5	5	2	5	0	0	8	10	5	4	4	5
reverse_Q86UL8	MAGI2	0	0	0	0	0	0	0	0	0	0	2	0
Q9BUF5	TUBB6	12	10	9	13	11	6	14	23	15	10	19	7
P07339	CTSD	0	0	0	0	0	0	0	0	0	0	0	0
Q09666	AHNAK	0	4	0	0	0	0	13	15	0	18	17	9
P62937	PPIA	10	8	7	7	8	13	7	12	9	10	8	7
B5ME19	EIF3CL	7	5	2	5	0	5	0	2	3	0	0	0
P16435	POR	3	4	2	7	3	8	0	0	0	0	0	0
O75165	DNAJC13	0	0	0	0	0	0	0	2	0	0	0	0
Q9NYU2	UGGT1	2	2	0	3	0	0	3	0	3	0	8	3
reverse_Q5CZC0	FSIP2	0	2	0	0	0	0	0	0	0	0	0	0
P84095	RHOG	2	0	0	0	0	0	0	0	0	0	0	0
P22059	OSBP	0	0	0	1	0	0	0	0	0	0	0	0
Q13642	FHL1	10	6	4	5	0	0	10	21	5	13	17	9
O43520	ATP8B1	0	0	0	0	0	0	0	0	2	0	0	0
P27105	STOM	0	0	0	0	0	0	0	0	0	0	4	2
Q15323	KRT31	0	0	0	0	0	0	0	0	0	0	0	3
reverse_Q9NQT8	KIF13B	0	0	0	0	0	0	0	1	0	0	0	0
Q99714	HSD17B10	5	0	2	2	2	0	0	0	0	0	0	0
Q16881	TXNRD1	12	5	6	0	3	4	12	16	15	10	10	9
P00558	PGK1	20	17	3	13	14	12	13	17	53	6	8	6
P35998	PSMC2	7	2	2	0	0	4	0	0	0	2	0	0
O94855	SEC24D	5	0	4	0	0	0	5	8	4	3	0	0
Q9Y230	RUVBL2	0	3	0	0	0	0	0	0	0	0	0	0
Q9Y281	CFL2	0	0	0	0	0	0	0	1	0	0	0	0
Q04637	EIF4G1	11	4	4	4	2	2	3	2	0	0	2	0
P49748	ACADVL	9	0	0	0	0	0	4	4	0	2	0	0
Q99805	TM9SF2	2	4	0	5	0	3	0	0	0	0	0	0
P05455	SSB	2	0	0	0	0	0	0	0	0	0	2	0
Q16401	PSMD5	0	0	0	2	2	2	0	0	0	0	0	0
P52597	HNRNPF	1	2	2	1	1	0	0	0	0	0	0	0
Q9Y263	PLAA	5	3	3	5	4	0	0	0	0	0	0	0
O95373	IPO7	9	4	3	5	11	0	3	11	10	0	2	2
Q14651	PLS1	0	0	0	0	0	0	0	3	0	0	0	0
P30466	HLA-B	0	0	0	0	0	0	0	0	0	0	0	0
Q9UKJ3	GPATCH8	0	2	0	0	0	0	0	0	0	0	0	0
P62249	RPS16	0	0	0	2	0	0	0	0	0	0	0	0
P35606	COPB2	9	20	7	8	2	5	11	12	5	5	6	7
Q9H4M9	EHD1	4	0	0	0	0	0	0	0	0	0	0	0
Q9BXA7	TSSK1B	0	0	0	0	0	0	2	0	0	0	0	0
O60763	USO1	3	5	3	8	6	2	3	0	0	3	4	0
P30536	TSPO	0	0	2	0	0	0	0	0	0	0	0	0
P55884	EIF3B	14	6	0	6	2	0	0	0	0	0	0	0
P15311	EZR	9	8	2	2	4	2	2	4	6	0	4	3
P02768	ALB	0	2	0	0	0	0	0	0	0	0	2	0
Q7Z6Z7	HUWE1	5	4	3	5	6	3	3	4	0	0	4	0
P52907	CAPZA1	0	3	0	0	0	0	0	0	0	0	0	0
O75534	CSDE1	0	0	0	2	0	0	0	0	0	0	0	0
Q8N1G4	LRRC47	0	0	0	0	0	0	2	0	0	0	0	0
P26639	TARS	19	11	6	20	6	8	4	15	10	6	4	3
P31689	DNAJA1	6	4	5	3	3	0	0	0	0	0	0	0
O95831	AIFM1	2	0	0	0	0	0	0	0	0	0	0	0
Q9Y617	PSAT1	0	2	0	0	0	0	0	5	2	2	0	3
reverse_Q9Y4P3	TBL2	0	0	0	0	0	0	0	2	0	0	0	0
Q04695	KRT17	0	0	0	0	0	0	0	0	1	0	0	0
P49257	LMAN1	2	3	0	0	3	0	5	4	0	0	0	0
P62979	RPS27A	0	0	0	0	0	0	0	0	0	0	0	0
P30492	HLA-B	0	0	0	0	0	0	0	0	0	0	0	0
Q04941	PLP2	0	0	0	2	0	0	0	0	0	0	0	0
Q9UBM7	DHCR7	0	0	0	0	0	0	0	0	0	2	0	0
Q9UBE0	SAE1	2	0	0	0	0	0	0	0	0	0	0	0
Q05639	EEF1A2	1	1	0	2	1	1	0	0	0	0	0	0
P13929	ENO3	6	5	3	19	5	8	4	4	8	4	4	1
reverse_Q76N32	CEP68	0	0	2	0	0	0	0	0	0	0	0	0
Q68CZ2	TNS3	0	0	0	0	0	0	0	0	0	4	0	0
Q8WUJ3	KIAA1199	0	0	0	0	0	0	0	0	0	0	0	2
P19338	NCL	0	6	0	2	0	0	0	0	0	0	0	0
Q13423	NNT	0	2	0	0	0	0	0	0	0	0	0	0
Q00325	SLC25A3	3	7	0	4	6	4	3	2	0	2	0	0
Q9NY33	DPP3	4	3	0	7	5	0	2	2	0	0	2	0
O94925	GLS	0	3	0	0	0	0	7	7	6	0	0	0
Q13148	TARDBP	0	2	0	0	0	0	0	0	0	0	0	0
Q8WZ42	TTN	0	3	2	0	0	2	0	0	0	0	3	0
P01889	HLA-B	0	0	0	0	0	0	0	0	0	0	0	0
P61019	RAB2A	1	0	0	0	0	0	0	0	0	0	0	0
Q15363	TMED2	2	0	0	0	0	0	0	0	0	0	0	0
P33176	KIF5B	7	4	5	3	0	0	3	4	0	4	2	2
P28482	MAPK1	0	3	0	0	0	0	0	0	0	0	0	0
P53992	SEC24C	0	0	0	4	0	0	0	2	0	0	0	0
Q71U36	TUBA1A	25	8	22	12	16	3	68	100	24	38	49	13
P35579	MYH9	177	230	235	99	125	155	295	311	350	202	341	281
P53621	COPA	23	33	20	15	9	11	19	30	21	24	15	19
P02533	KRT14	1	0	0	0	0	0	0	0	0	0	0	0
Q12931	TRAP1	2	0	0	0	0	0	0	0	0	0	0	0
C9J069	C9orf172	0	0	0	0	0	0	2	0	0	0	0	0
P40616	ARL1	0	2	0	0	3	0	3	0	0	0	0	0
P07355	ANXA2	101	74	56	60	43	43	75	92	60	70	64	72
P16278	GLB1	0	2	0	0	0	0	0	0	0	0	0	0
Q92900	UPF1	16	11	3	4	4	6	0	0	0	2	0	2
P36871	PGM1	2	2	0	2	0	0	0	0	0	2	0	0
P49419	ALDH7A1	0	0	0	5	0	0	0	0	0	0	0	0
P62424	RPL7A	3	6	0	2	0	0	2	0	0	0	0	0
Q01118	SCN7A	0	0	2	0	0	0	0	0	0	0	0	0
Q9Y4W6	AFG3L2	0	0	0	2	0	0	0	0	0	0	0	0
P30485	HLA-B	0	0	0	0	0	0	0	0	0	0	0	0
P39060	COL18A1	0	0	0	0	0	0	0	0	2	0	0	0
O14818	PSMA7	0	0	0	0	0	0	0	0	0	0	0	0
Q14571	ITPR2	0	1	0	0	0	0	0	0	0	0	0	0
P52209	PGD	14	14	5	14	6	2	13	13	14	9	4	7
O00571	DDX3X	3	2	0	1	0	0	2	1	0	0	2	0
P61221	ABCE1	2	3	0	3	0	0	2	0	4	0	0	0
Q9UL16	CCDC19	0	0	2	0	0	0	0	0	0	0	0	0
P04181	OAT	0	0	0	2	0	0	0	0	0	0	0	0
P12821	ACE	0	0	0	54	0	0	0	0	0	0	0	0
Q6DD88	ATL3	3	7	0	0	3	0	2	3	3	0	2	0
Q96P70	IPO9	2	0	0	0	0	0	0	0	0	0	0	0
Q86UP2	KTN1	0	0	0	0	0	0	2	0	0	0	0	0
O43790	KRT86	0	0	0	0	0	0	0	0	0	0	0	0
P34932	HSPA4	28	24	17	30	14	19	9	7	5	10	6	1
P25787	PSMA2	0	2	0	0	0	0	0	0	0	0	0	0
P50991	CCT4	14	10	5	16	9	4	5	8	6	0	3	0
Q13409	DYNC1I2	0	0	0	2	0	0	0	0	0	0	0	0
P48163	ME1	2	0	0	2	3	0	2	0	0	0	2	0
P38919	EIF4A3	0	2	0	0	0	0	0	0	0	0	0	0
P51114	FXR1	0	2	0	0	0	0	0	0	0	0	0	0
P27487	DPP4	0	2	0	0	0	0	0	0	0	0	0	0
O94808	GFPT2	0	0	1	0	0	0	0	0	0	0	0	0
O60701	UGDH	5	8	2	0	0	0	9	15	11	8	5	9
Q96F07	CYFIP2	0	0	0	0	0	0	0	0	0	0	0	0
Q9Y696	CLIC4	12	3	2	3	0	0	17	14	8	6	5	5
O75821	EIF3G	0	0	0	2	0	0	0	0	0	0	0	0
Q8NBS9	TXNDC5	2	2	2	0	0	0	0	0	0	0	2	2
P62753	RPS6	0	3	0	0	0	0	0	0	0	0	0	0
Q9H4B7	TUBB1	0	0	1	0	0	0	0	0	0	0	0	0
Q969V3	NCLN	0	0	0	2	0	0	0	0	0	0	0	0
Q9BZQ8	FAM129A	0	2	0	0	0	0	0	0	0	0	2	0
P42224	STAT1	12	20	4	2	0	2	12	12	5	3	4	3
P30101	PDIA3	23	22	5	34	20	27	9	15	10	14	8	12
reverse_Q9P0U4	CXXC1	0	2	0	0	0	0	0	0	0	0	0	0
reverse_Q92736	RYR2	0	2	0	0	0	0	0	0	0	0	0	0
O43294	TGFB1I1	0	0	0	0	0	0	4	0	2	4	2	0
P04792	HSPB1	12	4	6	3	0	4	15	22	19	14	6	11
P31150	GDI1	2	3	2	6	0	1	4	4	1	4	2	0
P55039	DRG2	0	1	0	0	0	0	0	0	0	0	0	0
P56192	MARS	6	5	2	6	3	2	5	4	0	2	0	0
Q9Y2A7	NCKAP1	4	4	0	0	0	0	0	3	0	0	0	0
P37802	TAGLN2	15	11	9	6	4	6	7	10	8	9	10	4
P04075	ALDOA	44	44	34	24	16	20	25	45	31	48	18	15
P50395	GDI2	9	13	6	9	16	5	11	15	9	4	14	8
Q9P1U1	ACTR3B	0	0	0	0	0	0	0	0	1	0	2	0
Q7Z4I7	LIMS2	0	0	0	0	0	0	0	0	0	0	0	1
Q9H361	PABPC3	0	0	0	0	0	0	0	0	0	0	0	0
P14625	HSP90B1	70	79	42	91	49	76	44	57	46	33	35	42
Q8IYD1	GSPT2	0	3	0	0	0	0	0	2	0	0	0	0
Q15185	PTGES3	5	3	0	0	0	0	0	0	0	0	0	0
reverse_B2RTY4	MYO9A	0	2	0	0	0	0	0	0	0	0	0	0
Q96N77	ZNF641	0	0	0	0	0	0	2	0	0	0	0	0
O75369	FLNB	25	23	14	25	14	28	27	29	10	24	17	12
P14866	HNRNPL	3	0	0	0	0	3	4	2	0	3	0	0
P27695	APEX1	3	4	0	4	0	0	0	0	0	0	0	0
Q15437	SEC23B	2	0	0	3	1	1	0	0	0	0	0	0
Q99848	EBNA1BP2	0	2	0	0	0	0	0	0	0	0	0	0
P04406	GAPDH	168	87	94	98	68	60	171	142	91	93	82	89
Q8WX93	PALLD	0	0	0	0	0	0	1	0	0	3	2	0
Q29963	HLA-C	0	0	0	0	0	0	0	0	0	0	0	0
P62191	PSMC1	4	2	0	2	0	2	0	0	0	0	0	0
Q31612	HLA-B	0	0	0	0	0	0	0	0	0	0	0	0
P18206	VCL	45	54	19	36	13	20	43	66	28	39	32	35
O43175	PHGDH	3	16	5	13	3	6	9	11	4	8	7	9
Q14974	KPNB1	26	21	16	14	5	3	16	19	22	10	14	11
Q9UNM6	PSMD13	0	0	0	0	0	0	2	0	0	0	0	0
Q9H2M9	RAB3GAP2	0	0	0	0	0	0	0	0	2	0	0	0
P18464	HLA-B	0	0	0	0	0	0	0	0	0	0	0	0
P06753	TPM3	0	1	0	0	0	1	0	0	0	0	2	0
P29992	GNA11	0	0	0	0	0	0	0	0	0	0	1	0
P22392	NME2	2	3	1	1	0	0	1	1	0	1	0	1
P26641	EEF1G	16	14	11	13	7	7	6	9	6	4	1	3
P13667	PDIA4	11	10	2	11	8	2	6	7	2	7	5	3
O60841	EIF5B	2	0	0	0	0	0	0	0	0	0	0	0
P38117	ETFB	0	0	0	2	0	0	0	0	0	0	0	0
P12956	XRCC6	5	5	0	0	2	3	0	2	2	0	0	0
P12109	COL6A1	0	0	0	0	0	0	4	5	0	3	0	3
Q31610	HLA-B	0	0	0	0	0	0	0	0	0	0	0	0
P08133	ANXA6	43	35	20	22	24	16	36	53	41	19	19	19
Q9NR45	NANS	3	3	2	3	0	0	0	0	0	2	3	0
P02786	TFRC	2	2	0	3	0	0	0	0	0	0	0	0
O43707	ACTN4	83	91	52	55	39	54	100	115	99	65	65	83
Q8NE71	ABCF1	3	2	0	0	0	0	0	0	0	0	0	0
P30876	POLR2B	0	2	0	0	0	0	0	0	0	0	0	0
P40261	NNMT	3	2	4	0	0	0	0	6	4	0	4	0
P62333	PSMC6	0	3	0	2	0	0	0	0	0	0	0	0
P07814	EPRS	17	18	8	25	9	17	14	14	7	10	8	11
O95786	DDX58	7	5	0	0	0	0	0	0	0	0	0	0
Q96D15	RCN3	0	0	0	0	0	0	0	0	0	3	0	0
P31946	YWHAB	13	6	2	3	4	2	4	3	3	0	5	2
P15531	NME1	2	1	1	1	0	0	0	0	0	0	1	1
P05534	HLA-A	0	0	0	0	0	0	0	0	0	0	0	0
P35268	RPL22	0	0	0	2	0	0	0	0	0	0	0	0
O75874	IDH1	0	0	0	2	0	0	0	0	0	0	0	0
P42704	LRPPRC	25	19	12	10	15	4	9	6	6	0	2	2
Q96AY3	FKBP10	6	5	0	3	3	0	6	5	0	7	3	3
I3L2F9	Uncharacterized	0	0	0	0	0	0	0	0	0	0	0	0
P16152	CBR1	1	0	0	1	0	2	0	1	1	0	0	0
Q99460	PSMD1	11	11	2	9	0	0	7	11	2	0	2	0
Q00839	HNRNPU	10	18	10	10	7	7	7	17	7	9	6	2
O96005	CLPTM1	2	0	0	0	0	0	0	0	0	0	0	0
P32969	RPL9P9	0	0	0	2	0	0	0	0	0	0	0	0
O60361	NME2P1	0	0	0	0	0	0	0	0	0	0	0	0
P21333	FLNA	270	256	266	210	73	215	388	411	345	345	234	308
P17066	HSPA6	0	0	0	0	0	0	0	0	0	0	0	0
P11586	MTHFD1	8	7	0	4	0	0	2	3	0	0	0	0
P30041	PRDX6	14	6	2	4	3	0	9	18	14	7	11	10
O00410	IPO5	17	10	4	8	4	2	12	17	10	6	4	0
Q10567	AP1B1	2	1	0	1	2	1	0	0	1	0	0	0
P26599	PTBP1	2	0	0	3	2	0	2	2	0	0	0	0
P48735	IDH2	0	0	0	0	0	2	0	0	0	0	0	0
P05388	RPLP0	6	8	4	11	0	0	3	5	4	2	0	3
O43747	AP1G1	2	0	0	0	0	0	0	0	0	0	0	0
Q13200	PSMD2	11	17	7	11	3	3	7	6	6	4	4	2
Q9TNN7	HLA-C	0	0	0	0	0	0	0	0	0	0	0	0
P03989	HLA-B	0	0	0	0	0	0	0	0	0	0	0	0
P12236	SLC25A6	1	3	0	3	1	4	0	0	0	0	0	0
P38646	HSPA9	33	21	10	22	14	10	5	3	3	0	3	4
Q08211	DHX9	9	12	5	12	8	7	6	7	3	5	0	6
Q02790	FKBP4	7	4	0	9	7	5	0	0	0	0	0	0
Q9Y3I0	C22orf28	3	0	0	0	0	0	0	0	0	0	0	0
P50454	SERPINH1	17	12	5	8	5	5	16	23	29	8	12	14
P41250	GARS	23	13	10	15	9	4	21	25	19	15	16	7
Q9UM54	MYO6	0	0	0	0	0	2	0	0	0	0	0	0
Q7L576	CYFIP1	2	2	5	0	0	0	2	0	0	2	0	0
Q9NR48	ASH1L	0	0	0	0	0	0	2	0	0	0	0	0
Q93008	USP9X	0	1	0	0	0	0	0	0	0	0	0	0
P04264	KRT1	45	2	2	15	3	7	33	0	23	2	0	5
Q9Y4L1	HYOU1	10	4	2	12	2	0	0	2	0	0	0	0
Q9NZA1	CLIC5	0	0	0	1	0	0	0	0	0	0	0	0
P49915	GMPS	0	0	0	2	0	0	0	0	0	0	0	0
P30487	HLA-B	0	0	0	0	0	0	0	0	0	0	0	0
P62258	YWHAE	9	9	1	7	3	3	3	8	2	3	4	0
Q9Y4G6	TLN2	0	0	1	0	0	0	0	0	0	0	0	0
P52306	RAP1GDS1	0	0	0	0	0	0	0	2	0	0	0	0
Q9NU02	ANKRD5	0	0	0	0	0	0	2	0	0	0	0	0
O43776	NARS	19	10	3	12	10	9	9	18	15	6	6	2
O00764	PDXK	2	2	0	0	0	0	0	0	0	0	0	0
Q9Y678	COPG1	16	10	2	9	10	3	16	15	11	5	10	7
Q13557	CAMK2D	1	0	0	0	0	0	2	4	0	2	0	0
Q96FW1	OTUB1	0	3	0	0	0	0	0	0	0	0	2	0
Q15717	ELAVL1	0	2	0	0	0	0	0	0	0	0	0	0
P25705	ATP5A1	24	20	3	47	22	10	12	10	4	7	10	9
Q9ULV4	CORO1C	7	9	8	4	7	2	6	12	0	8	8	5
Q9GZV4	EIF5A2	1	0	0	0	0	0	0	0	0	0	0	0
O00231	PSMD11	5	0	0	0	0	0	0	0	0	0	0	0
P09493	TPM1	0	0	0	1	0	0	0	0	0	0	1	0
P27348	YWHAQ	13	8	4	9	3	4	6	9	8	8	8	7
Q06210	GFPT1	12	11	14	11	6	11	20	23	8	7	9	6
P49327	FASN	57	49	50	32	26	23	53	47	33	40	30	31
Q14847	LASP1	3	7	2	0	0	2	4	0	0	4	3	0
P11216	PYGB	8	10	0	2	0	4	2	0	2	0	0	3
Q99536	VAT1	8	3	0	3	2	2	0	0	0	0	0	0
Q8TCT9	HM13	0	0	0	6	0	0	0	0	0	0	0	0
P00352	ALDH1A1	47	27	16	21	16	20	51	73	71	52	67	61
P51148	RAB5C	0	0	2	0	0	0	0	0	0	0	0	0
P11413	G6PD	4	7	0	0	0	2	9	10	11	6	10	3
P21281	ATP6V1B2	3	5	0	0	0	0	0	0	0	0	0	0
O15067	PFAS	0	0	0	2	0	0	0	0	0	2	0	0
O15144	ARPC2	0	0	0	0	0	0	0	0	3	0	0	0
P04083	ANXA1	29	19	16	14	8	4	18	30	12	16	11	8
P50990	CCT8	18	24	4	27	13	15	3	11	4	4	5	5
Q16555	DPYSL2	8	13	4	6	4	1	8	8	9	7	6	9
P17655	CAPN2	15	12	8	10	2	8	18	26	11	17	14	15
P06748	NPM1	3	5	0	0	2	0	0	4	0	0	0	2
P29692	EEF1D	0	2	0	0	2	0	0	0	0	0	0	0
Q14566	MCM6	3	0	0	0	0	0	0	0	0	0	0	0
Q95604	HLA-C	0	0	0	0	0	0	0	0	0	0	0	0
P02452	COL1A1	0	0	0	0	0	0	8	6	4	9	4	5
reverse_P35580	MYH10	0	0	0	0	0	0	0	0	3	0	0	0
Q16658	FSCN1	10	16	3	13	8	13	11	19	14	12	14	17
reverse_Q9HCN3	TMEM8A	11	0	0	11	0	5	0	0	0	0	0	0
Q29865	HLA-C	0	0	0	0	0	0	0	0	0	0	0	0
P38606	ATP6V1A	3	4	0	7	5	2	0	2	0	0	0	0
O60664	PLIN3	0	5	0	0	0	0	7	5	0	4	0	4
P45880	VDAC2	0	0	0	0	0	8	0	0	0	0	0	0
Q96T76	MMS19	0	0	0	0	0	0	0	3	3	0	0	0
O15371	EIF3D	2	4	0	8	0	2	0	0	0	0	0	0
Q92841	DDX17	0	2	0	4	0	2	0	0	0	0	0	0
reverse_P11532	DMD	0	0	0	0	0	2	0	0	0	0	0	0
Q7Z6E9	RBBP6	2	0	0	0	0	0	0	0	0	0	0	0
P50995	ANXA11	0	0	0	2	0	0	1	3	0	4	2	0
P47756	CAPZB	3	9	0	3	4	3	2	4	0	0	5	0
reverse_Q8WZ42	TTN	3	4	0	5	0	2	0	0	2	0	2	0
O43252	PAPSS1	0	0	0	0	0	0	0	1	0	0	0	0
P30501	HLA-C	0	0	0	0	0	0	1	0	0	0	0	0
P35580	MYH10	11	13	5	9	2	6	16	15	11	14	16	16
P55010	EIF5	2	0	0	0	0	0	0	0	0	0	0	0
P04179	SOD2	0	4	2	5	3	5	0	0	0	0	0	0
P09382	LGALS1	6	4	2	6	3	7	7	14	7	13	9	9
P09913	IFIT2	14	7	6	4	2	0	0	0	0	0	0	0
Q9P035	PTPLAD1	0	0	0	2	0	0	0	0	0	0	0	0
P30481	HLA-B	0	0	0	0	0	0	0	0	0	0	0	0
Q14980	NUMA1	0	0	0	0	0	0	0	2	0	0	0	0
P04216	THY1	0	0	0	0	0	0	0	0	0	2	0	0
Q9BVA1	TUBB2B	0	0	0	0	0	0	0	1	0	0	0	0
Q6NZI2	PTRF	7	4	0	0	0	0	6	7	3	3	4	3
P55060	CSE1L	11	10	4	8	9	0	4	4	7	0	3	0
Q9NY65	TUBA8	0	0	0	0	0	0	0	0	0	0	0	0
P54136	RARS	5	11	0	3	3	5	4	4	2	2	3	0
reverse_Q9C0H9	SRCIN1	0	0	2	0	0	0	0	0	0	0	0	0
P26196	DDX6	0	0	0	2	0	0	0	0	0	0	0	0
P08107	HSPA1B	26	29	6	20	7	10	6	1	0	2	2	0
P61313	RPL15	7	5	4	3	0	0	0	5	0	3	0	0
O14950	MYL12B	3	3	0	0	0	0	1	1	0	1	0	0
P31943	HNRNPH1	2	2	1	1	0	1	1	1	0	1	0	0
Q15043	SLC39A14	0	4	0	0	0	0	0	0	0	0	0	0
reverse_P02458	COL2A1	0	0	0	0	0	0	0	2	0	0	0	0
Q15149	PLEC	18	14	7	21	13	9	96	134	103	31	27	21
P62987	UBA52	0	0	0	0	0	0	0	0	0	0	0	0
Q14764	MVP	9	7	2	0	0	0	6	10	5	6	11	4
P31949	S100A11	6	4	0	0	0	0	0	2	6	0	4	0
P20020	ATP2B1	0	0	0	0	0	0	0	0	0	1	0	0
P05091	ALDH2	1	0	0	0	0	0	0	0	0	0	0	0
P21266	GSTM3	7	2	3	4	3	0	0	0	0	0	0	0
P22102	GART	3	5	0	5	0	0	0	0	0	0	0	0
P57740	NUP107	0	0	0	0	0	0	2	0	0	0	0	0
Q16181	SEPT7	2	4	2	1	0	0	5	2	5	5	0	0
P13693	TPT1	3	0	0	0	0	0	0	0	0	0	0	0
O00429	DNM1L	6	2	0	0	2	0	0	0	0	0	2	0
P61160	ACTR2	6	10	0	2	3	0	3	8	5	2	3	4
P46782	RPS5	3	0	0	4	2	0	0	3	0	0	2	0
P16615	ATP2A2	6	11	7	6	2	0	5	5	6	4	3	5
P28838	LAP3	5	12	4	3	4	2	0	0	0	0	0	0
O14974	PPP1R12A	2	0	0	0	0	0	0	0	0	0	0	0
O60832	DKC1	0	2	0	0	0	0	0	0	0	0	0	0
P08123	COL1A2	0	0	0	0	0	0	0	2	0	2	0	0
P46459	NSF	0	0	0	0	0	0	0	0	0	0	4	0
O76041	NEBL	0	2	0	0	0	0	0	0	0	0	0	0
Q13838	DDX39B	2	3	0	1	2	0	0	2	0	0	1	0
O95782	AP2A1	2	3	0	0	1	0	3	4	3	1	1	4
O76024	WFS1	0	2	0	0	0	0	0	0	0	0	0	0
P13674	P4HA1	6	2	0	5	2	0	3	2	2	4	3	2
A0AVT1	UBA6	2	2	0	2	0	0	0	2	0	0	0	0
P48681	NES	0	0	0	0	0	0	3	2	0	0	0	0
Q6ZMR3	LDHAL6A	0	0	0	0	0	0	0	0	0	0	1	0
P13612	ITGA4	0	0	0	0	0	0	0	0	0	0	0	2
Q12765	SCRN1	2	0	0	3	0	0	0	0	0	0	3	0
P08134	RHOC	0	0	0	1	0	0	0	0	0	0	0	0
P68133	ACTA1	0	0	0	0	0	0	0	0	1	1	0	0
P20591	MX1	13	15	3	3	0	0	0	0	0	0	0	0
P35221	CTNNA1	0	0	0	0	0	0	2	0	5	4	7	2
Q14533	KRT81	0	0	0	0	0	0	0	0	0	0	0	0
P53675	CLTCL1	0	1	0	0	0	0	1	0	0	0	0	0
P78386	KRT85	0	0	0	0	0	0	0	0	0	0	0	1
O94826	TOMM70A	0	2	0	2	0	0	0	0	0	0	0	0
P49902	NT5C2	0	0	0	0	0	0	0	0	2	0	0	0
Q4ZHG4	FNDC1	0	0	0	0	0	0	0	0	2	0	0	0
Q14165	MLEC	0	0	0	0	0	0	0	0	0	2	0	0
Q9Y490	TLN1	136	107	122	59	31	60	156	206	163	117	107	103
Q29940	HLA-B	0	0	0	0	0	0	0	0	0	0	0	0
Q92616	GCN1L1	7	13	7	6	9	0	13	13	10	5	12	2
Q14914	PTGR1	3	2	0	0	2	0	0	0	3	0	0	0
O43390	HNRNPR	2	0	0	0	0	0	0	5	2	0	0	0
P53618	COPB1	14	12	9	5	4	3	9	10	0	9	3	9
P55209	NAP1L1	3	5	1	0	2	0	2	4	0	0	0	0
H7C469	Uncharacterized	0	0	0	0	0	0	0	0	0	0	0	0
P36776	LONP1	2	0	0	2	0	0	0	0	0	0	0	0
P09622	DLD	0	3	0	2	0	0	0	2	0	0	2	0
Q99439	CNN2	0	0	0	0	0	0	0	2	0	2	2	0
P60981	DSTN	2	3	1	0	0	0	4	7	3	3	4	4
P13640	MT1G	0	0	0	0	0	0	0	0	0	0	0	0
Q96AG4	LRRC59	3	7	0	0	0	0	0	0	0	0	0	0
Q9P0K7	RAI14	0	0	0	0	0	0	0	3	0	0	0	0
Q12884	FAP	0	0	0	0	0	0	0	0	0	2	0	2
P23396	RPS3	8	8	2	5	0	0	2	3	0	3	0	0
Q16643	DBN1	0	0	0	0	0	0	2	2	0	0	2	0
Q99873	PRMT1	3	4	0	4	2	6	2	0	0	0	0	0
Q9Y6G9	DYNC1LI1	0	3	0	0	0	0	0	0	0	0	0	0
P23381	WARS	43	26	19	17	16	9	9	11	6	7	9	5
Q96TA1	FAM129B	4	0	0	0	0	0	4	2	2	4	0	3
P12814	ACTN1	89	95	76	51	34	55	108	124	100	89	76	86
Q9Y262	EIF3L	3	2	0	0	0	0	0	0	0	0	0	0
P29144	TPP2	4	4	3	8	2	0	2	2	0	0	4	0
J3QL51	RPL17-C18ORF32	0	0	0	0	0	0	0	0	0	0	0	0
P14314	PRKCSH	4	11	2	5	3	0	2	0	0	0	0	0
Q1KMD3	HNRNPUL2	0	0	0	0	0	0	0	0	0	0	0	0
P08243	ASNS	0	0	0	4	0	0	2	6	2	0	0	0
Q01433	AMPD2	0	2	0	0	0	0	0	0	0	0	0	0
Q9UM07	PADI4	0	0	0	17	0	0	0	0	0	0	0	31
P06396	GSN	21	18	7	21	12	20	10	10	11	13	13	10
H3BN98	Uncharacterized	0	0	0	0	0	0	0	0	0	0	0	0
P04844	RPN2	4	0	0	3	0	0	0	0	3	0	0	0
P26038	MSN	24	24	11	14	13	12	18	20	22	19	10	16
P48643	CCT5	15	25	7	15	8	14	3	7	0	4	2	2
Q9UHD8	SEPT9	3	3	0	2	0	0	0	3	4	5	4	0
P30486	HLA-B	0	0	0	0	0	0	0	0	0	0	0	0
Q9BXJ9	NAA15	2	3	0	0	2	0	3	0	4	0	2	0
P50914	RPL14	0	2	0	2	0	0	0	0	0	0	0	0
P60842	EIF4A1	24	16	10	16	6	9	20	16	14	6	7	8
P00387	CYB5R3	14	13	8	6	9	5	13	13	7	9	9	7
Q07954	LRP1	0	4	2	0	0	0	0	6	0	4	5	5
Q92888	ARHGEF1	0	0	0	0	0	0	0	2	0	0	0	0
P07237	P4HB	37	43	8	49	32	30	25	26	28	23	32	15
P06744	GPI	17	22	8	19	11	14	9	7	12	4	9	8
P61978	HNRNPK	7	6	4	8	0	6	6	7	2	3	2	0
P14174	MIF	3	0	0	0	0	9	0	0	0	0	0	0
Q16531	DDB1	10	8	5	7	6	7	0	5	3	2	3	0
P05198	EIF2S1	0	0	0	0	0	0	0	0	0	2	0	0
P25205	MCM3	2	0	0	0	2	0	0	0	0	0	0	0
O15260	SURF4	7	7	4	0	0	0	0	5	5	5	0	0
O15523	DDX3Y	0	0	0	0	0	0	0	0	0	0	0	0
P49189	ALDH9A1	0	0	0	6	2	0	0	1	0	4	1	0
O14879	IFIT3	7	11	4	0	0	0	0	0	0	0	0	0
Q02878	RPL6	4	6	0	2	0	0	0	0	0	0	0	0
P63010	AP2B1	2	2	0	0	0	0	2	2	6	3	3	0
Q9UPN3	MACF1	0	0	0	2	0	2	0	0	0	2	0	0
P07195	LDHB	22	21	1	27	20	7	4	10	15	2	6	8
P62241	RPS8	7	3	0	2	4	4	3	4	3	6	3	0
Q3KQV9	UAP1L1	0	1	0	0	0	0	0	0	0	0	0	0
P25789	PSMA4	0	0	0	2	0	0	0	3	0	0	0	0
P27797	CALR	33	21	12	27	9	29	10	14	8	18	17	11
Q05682	CALD1	13	5	4	0	0	0	15	19	11	22	12	11
P37837	TALDO1	6	5	3	2	0	0	0	2	0	3	2	0
Q8WUM0	NUP133	0	0	0	0	0	0	0	0	0	0	2	0
Q96L21	RPL10L	4	0	2	2	0	0	0	2	0	0	0	0
P05783	KRT18	0	0	0	0	0	0	0	0	1	0	0	0
P18463	HLA-B	0	0	0	0	0	0	0	0	0	0	0	0
P49411	TUFM	6	4	2	3	0	3	3	0	0	0	0	0
reverse_Q96CS2	HAUS1	0	0	0	0	0	0	2	0	0	0	0	0
O75828	CBR3	0	0	0	0	0	0	0	0	0	0	0	0
reverse_Q12873	CHD3	0	2	0	0	0	0	0	0	0	0	0	0
reverse_Q8N4C6	NIN	0	0	3	0	0	0	0	0	0	0	0	0
P12270	TPR	0	0	0	2	0	0	0	0	0	0	0	0
Q9UPW8	UNC13A	0	0	0	0	0	0	2	0	0	0	0	0
P52565	ARHGDIA	2	0	0	0	0	0	0	0	0	2	0	0
Q8NHP8	PLBD2	0	0	0	0	0	0	0	0	0	3	0	0
Q13162	PRDX4	5	4	2	3	4	13	5	8	3	0	4	3
P40763	STAT3	0	0	0	2	0	0	2	3	0	3	4	2
O00154	ACOT7	0	0	0	0	0	2	0	0	0	0	0	0
P54886	ALDH18A1	0	0	0	0	0	0	4	8	6	3	0	0
reverse_O00291	HIP1	0	0	0	0	0	0	0	2	0	0	0	0
P07686	HEXB	0	3	0	0	0	0	0	0	0	0	3	0
P62873	GNB1	2	3	0	0	0	0	3	1	0	2	0	2
Q8TAA3	PSMA8	0	0	0	0	0	0	0	0	0	0	0	0
Q9P2E9	RRBP1	2	0	0	3	0	0	2	3	0	11	3	2
P11277	SPTB	0	1	0	0	0	0	0	0	0	0	0	0
A6NE09	RPSAP58	0	3	2	0	2	0	0	0	0	3	0	0
Q9NR12	PDLIM7	0	5	0	0	0	0	4	7	0	4	0	2
P39656	DDOST	0	0	0	2	0	0	0	0	0	0	0	0
P30461	HLA-B	0	0	0	0	0	0	0	0	0	0	0	0
Q15084	PDIA6	17	19	7	22	10	11	13	14	6	11	14	7
P62140	PPP1CB	2	6	1	1	0	0	2	5	4	5	4	2
Q86VP6	CAND1	13	13	14	15	7	3	9	14	5	8	9	8
P22626	HNRNPA2B1	2	2	0	5	3	0	4	5	0	0	0	3
P08195	SLC3A2	0	2	0	0	0	2	0	0	0	0	0	0
P10809	HSPD1	13	8	0	18	9	21	0	0	0	0	0	0
O95573	ACSL3	3	0	0	5	0	2	0	0	0	0	0	0
O00629	KPNA4	0	2	0	0	0	0	0	3	0	0	0	0
Q86YW9	MED12L	0	0	0	0	0	0	0	0	0	0	0	1
P35908	KRT2	3	2	0	0	0	0	4	1	1	0	0	0
reverse_Q9BXM0	PRX	2	0	0	0	0	0	0	0	0	0	0	0
Q07000	HLA-C	0	0	0	0	0	0	0	0	0	0	0	0
Q96G01	BICD1	0	1	0	0	0	0	0	0	0	0	0	0
Q9Y2J8	PADI2	0	0	0	0	0	0	30	8	0	0	0	0
Q15942	ZYX	3	2	0	0	0	0	10	7	8	11	2	7
P30086	PEBP1	7	3	0	0	0	2	2	4	2	5	4	2
P63244	GNB2L1	13	17	5	13	11	6	11	12	7	7	6	9
O14980	XPO1	3	6	0	3	6	0	3	2	5	0	4	0
P53396	ACLY	25	15	15	30	15	22	16	21	10	13	13	11
O15372	EIF3H	2	0	0	0	0	0	0	0	0	0	0	0
O94973	AP2A2	2	1	1	0	0	0	0	1	3	0	1	0
P29401	TKT	44	39	50	74	45	30	27	28	28	33	23	25
Q13155	AIMP2	2	0	0	0	0	0	0	0	0	0	0	0
P68371	TUBB4B	7	4	3	3	1	5	5	6	3	2	1	5
P21291	CSRP1	4	7	3	2	0	0	0	11	7	6	2	5
P13647	KRT5	3	0	0	0	0	0	0	0	0	0	0	0
P51659	HSD17B4	3	3	4	0	0	0	0	0	0	2	0	0
P60900	PSMA6	5	0	0	2	0	0	0	0	0	0	0	2
Q3SY69	ALDH1L2	0	0	0	0	0	0	0	0	0	3	3	0
P48444	ARCN1	2	0	0	0	0	0	0	0	0	0	0	2
Q7KZF4	SND1	25	23	7	32	17	9	10	16	14	8	9	11
reverse_P13611	VCAN	2	0	0	0	0	0	0	0	0	0	0	0
Q15075	EEA1	0	0	0	0	0	0	0	3	0	4	2	0
E9PPU0	EPPK1	0	0	0	0	0	0	0	0	0	0	0	1
P24534	EEF1B2	0	0	0	2	0	0	0	1	0	0	0	0
Q92973	TNPO1	2	0	0	0	0	0	7	3	3	2	2	0
Q9NVA2	SEPT11	0	0	0	2	0	0	0	0	1	2	2	2
Q96G03	PGM2	0	2	0	0	0	0	0	0	0	0	0	0
Q15746	MYLK	0	0	0	0	0	0	10	9	0	10	12	4
P61981	YWHAG	7	4	3	7	1	1	5	3	5	3	0	0
P05161	ISG15	4	3	3	4	0	0	0	0	0	0	0	0
O43852	CALU	7	3	2	0	0	0	0	2	0	0	3	0
Q7L2H7	EIF3M	2	0	2	0	0	0	0	0	0	0	0	0
Q99829	CPNE1	5	2	0	3	0	0	3	2	7	0	0	0
P60228	EIF3E	4	0	0	0	0	0	0	0	0	0	0	0
Q13045	FLII	5	5	2	0	0	0	4	2	2	0	2	0
Q14204	DYNC1H1	23	58	59	32	25	16	40	51	17	50	18	12
P27708	CAD	0	2	0	0	0	0	2	0	0	0	0	0
O00487	PSMD14	0	0	0	0	0	2	0	0	0	0	0	0
P08670	VIM	63	70	27	63	28	76	213	194	223	52	85	82
P09211	GSTP1	20	10	6	9	5	6	11	17	9	6	7	5
P78417	GSTO1	3	2	0	2	0	0	2	4	0	4	0	0
Q8N8S7	ENAH	0	2	0	0	0	0	0	0	0	0	0	0
reverse_Q8N7J2	FAM123A	0	0	0	0	0	0	0	0	2	0	0	0
P23528	CFL1	6	3	0	1	0	0	4	4	5	5	1	1
Q02218	OGDH	8	8	0	0	4	0	0	0	0	0	0	0
P07996	THBS1	0	0	0	0	0	0	9	13	9	9	13	6
P30153	PPP2R1A	14	14	3	7	4	4	6	7	5	3	6	0
P62701	RPS4X	4	5	0	5	0	4	2	2	0	0	6	0
P48147	PREP	0	0	2	2	0	0	0	0	0	0	0	0
P82650	MRPS22	2	0	0	0	0	0	0	0	0	0	0	0
Q5VYK3	ECM29	3	0	0	0	0	0	0	0	2	0	0	0
Q6NUQ1	RINT1	0	0	0	0	0	0	0	2	0	0	0	0
P50570	DNM2	2	2	0	0	0	0	0	0	0	0	0	0
Q9NXG0	CNTLN	0	0	0	0	0	0	2	0	0	0	0	0
reverse_O75420	GIGYF1	0	0	0	0	0	0	0	2	0	0	0	0
reverse_O43248	HOXC11	2	0	0	0	0	0	0	0	0	0	0	0
Q13308	PTK7	0	0	0	0	0	0	0	0	0	0	2	0
P40926	MDH2	25	11	8	22	11	23	6	9	0	6	6	4
Q07065	CKAP4	17	19	12	14	7	17	15	17	9	11	13	13
P07900	HSP90AA1	64	61	40	84	77	43	26	32	37	19	28	27
P78371	CCT2	12	13	4	12	5	4	5	5	4	3	0	4
Q9NZN4	EHD2	6	8	2	0	0	0	10	16	22	13	20	8
Q5JRX3	PITRM1	2	4	0	2	0	0	0	0	0	0	0	0
O15460	P4HA2	0	0	0	0	0	0	7	7	7	4	2	2
O76074	PDE5A	0	0	0	0	0	0	0	0	0	2	0	0
reverse_Q9Y5F6	PCDHGC5	0	0	0	0	0	0	0	0	0	1	0	0
Q29718	HLA-B	0	0	0	0	0	0	0	0	0	0	0	0
P13010	XRCC5	15	13	7	10	5	0	3	7	4	3	7	0
reverse_Q5VT06	CEP350	2	0	0	0	0	0	0	0	0	0	0	0
reverse_O14802	POLR3A	0	0	0	0	0	0	2	0	0	0	0	0
P18669	PGAM1	8	11	3	6	2	0	5	5	0	2	1	4
reverse_O14746	TERT	0	0	2	0	0	0	0	0	0	0	0	0
O43242	PSMD3	0	0	0	3	0	0	0	0	0	0	0	0
reverse_Q9UGU0	TCF20	0	0	0	2	0	0	0	0	0	0	0	0
P61619	SEC61A1	0	0	0	4	0	0	0	0	0	0	0	4
P07437	TUBB	15	5	3	4	3	3	11	15	7	4	9	7
P02795	MT2A	1	0	0	0	0	0	0	0	0	0	0	0
P22234	PAICS	7	3	0	0	0	0	0	4	0	3	4	0
P49321	NASP	0	2	0	0	0	0	0	0	0	0	0	0
P60709	ACTB	90	86	58	60	42	53	163	137	183	86	130	116
P35237	SERPINB6	3	0	0	2	0	0	3	4	0	3	0	0
O00232	PSMD12	2	0	0	0	0	0	0	2	0	0	0	0
Q9Y3F4	STRAP	0	5	0	0	0	0	0	0	0	0	0	0
O95340	PAPSS2	0	0	0	0	0	0	9	13	8	3	6	4
P0CG48	UBC	0	0	0	0	0	0	0	0	0	0	0	0
O75128	COBL	0	0	0	0	0	0	0	2	0	0	0	0
Q9H4A4	RNPEP	2	3	3	6	0	2	5	5	3	6	4	0
Q9UMS4	PRPF19	0	4	0	0	0	0	0	0	0	0	0	0
P68400	CSNK2A1	0	0	0	0	0	0	0	0	0	0	0	1
P09543	CNP	3	2	0	2	0	0	0	0	0	0	0	0
P04632	CAPNS1	0	0	0	0	0	0	0	3	0	1	0	0
Q99832	CCT7	20	12	3	25	13	12	4	10	5	3	8	0
P55786	NPEPPS	10	16	4	11	6	2	6	8	13	5	8	9
Q15293	RCN1	4	2	0	0	0	0	0	3	0	0	0	0
Q93084	ATP2A3	0	0	0	0	0	0	0	1	0	0	0	0
P47897	QARS	9	5	0	8	3	0	3	0	4	0	0	0
Q9BVK6	TMED9	0	2	0	0	0	0	0	0	0	0	0	0
reverse_A6H8Y1	BDP1	0	1	0	0	0	0	0	0	0	0	0	0
P13987	CD59	0	0	0	0	0	0	0	0	0	0	2	0
P06703	S100A6	0	0	0	0	0	0	0	0	0	0	2	0
Q9BS26	ERP44	6	0	0	4	8	2	0	0	0	0	3	0
P00505	GOT2	7	6	0	15	5	8	0	2	0	0	0	0
P19367	HK1	6	6	6	6	2	2	0	2	3	8	2	0
P30520	ADSS	0	0	0	2	0	0	0	0	0	0	0	0
P33121	ACSL1	0	0	0	3	0	0	0	0	0	0	0	0
Q01995	TAGLN	5	5	2	0	0	0	12	21	14	8	5	9
Q14203	DCTN1	0	5	0	0	0	0	2	2	0	2	0	0
P08237	PFKM	0	5	0	1	0	0	0	1	0	0	0	0
P11498	PC	10	5	11	10	3	13	0	2	0	2	0	0
A8MW92	PHF20L1	0	0	2	0	0	0	0	0	0	0	0	0
Q13310	PABPC4	0	0	0	0	0	0	0	0	0	0	0	0
Q9NZ01	TECR	0	0	0	0	0	0	0	3	0	0	0	0
P61247	RPS3A	11	8	0	5	0	6	6	6	4	0	0	3
Q9NZM1	MYOF	38	49	19	30	9	17	38	39	14	28	37	19
P19827	ITIH1	0	0	0	0	0	0	0	2	0	0	0	0
P22314	UBA1	45	37	28	44	36	27	30	32	28	23	24	19
Q14103	HNRNPD	0	0	0	0	1	0	0	0	0	0	0	0
O15397	IPO8	0	0	0	0	0	0	0	1	0	0	0	0
P39023	RPL3	5	8	2	4	1	5	8	7	7	2	4	3
P41091	EIF2S3	3	4	0	5	1	2	6	2	0	0	2	0
P61586	RHOA	1	0	1	0	0	0	0	1	0	1	2	0
P07858	CTSB	4	4	3	0	2	7	5	4	4	4	2	4
P04899	GNAI2	0	2	0	0	0	0	2	4	2	0	3	0
reverse_A6NKC6	RP1L1	0	0	0	0	0	0	0	2	0	0	0	0
Q9H254	SPTBN4	1	0	0	0	0	0	0	0	0	0	0	0
Q06830	PRDX1	9	14	3	17	5	14	3	6	2	2	6	4
Q01813	PFKP	5	9	5	6	3	0	6	7	0	0	0	0
P17844	DDX5	0	1	1	0	0	0	0	1	0	0	0	0
Q99715	COL12A1	0	0	0	0	0	0	2	0	3	3	2	0
P09914	IFIT1	14	10	4	0	0	2	0	0	0	0	0	0
Q9P2R3	ANKFY1	0	3	0	0	0	0	0	0	0	0	0	0
Q8N0Y7	PGAM4	0	0	0	0	0	0	1	0	0	0	0	0
P62495	ETF1	2	0	0	0	0	0	0	0	0	0	0	0
P12004	PCNA	3	4	0	2	0	0	0	0	0	0	0	0
P18462	HLA-A	0	0	0	0	0	0	0	0	0	0	0	0
P09104	ENO2	2	5	1	6	0	2	1	0	0	0	0	1
Q14152	EIF3A	13	12	6	7	3	3	5	5	3	3	0	3
P04222	HLA-C	0	1	0	0	0	0	0	0	0	0	0	0
P61163	ACTR1A	2	2	0	0	0	0	0	0	0	2	0	0
P63104	YWHAZ	17	12	7	3	5	2	9	11	5	8	8	6
P54577	YARS	0	0	0	0	0	0	2	0	0	0	0	0
P62829	RPL23	4	0	4	2	0	0	0	4	0	3	0	0
B0V043	VARS	14	20	9	14	6	7	11	8	9	9	8	8
P17858	PFKL	0	4	0	1	0	0	0	5	0	0	2	0
P26373	RPL13	0	3	0	0	0	0	0	0	0	0	0	0
O15355	PPM1G	2	0	0	0	0	0	0	0	0	0	0	0
P50213	IDH3A	4	5	0	0	0	0	0	0	0	0	0	0
Q15046	KARS	3	8	0	7	0	0	0	0	0	0	3	0
reverse_Q14839	CHD4	3	0	0	0	0	0	0	0	0	0	0	0
O95394	PGM3	0	0	0	0	0	0	0	0	2	0	3	0
P30050	RPL12	2	0	0	0	0	0	0	0	0	0	0	0
P10768	ESD	2	0	0	0	0	0	0	0	4	2	2	3
Q53FA3	HSPA1L	0	0	0	1	0	0	0	0	0	0	0	0
Q9P0L0	VAPA	0	2	0	0	0	0	0	0	0	0	0	0
Q5VT06	CEP350	0	0	0	0	0	0	0	0	2	0	0	0
P40227	CCT6A	9	9	8	7	11	6	8	5	5	0	2	3
P07737	PFN1	13	13	8	0	5	8	4	8	5	0	3	0
P25786	PSMA1	1	0	0	0	0	0	0	2	0	0	0	0
Q16822	PCK2	2	0	0	2	0	0	0	2	0	0	0	0
P43034	PAFAH1B1	0	4	0	0	0	0	0	0	0	0	0	0
P62633	CNBP	0	0	0	2	0	0	0	0	0	0	0	0
Q9UGI8	TES	0	0	2	0	0	0	2	2	0	3	2	0
Q29836	HLA-B	0	0	0	0	0	0	0	0	0	0	0	0
O60610	DIAPH1	2	0	0	0	3	0	0	0	0	0	0	0
P15144	ANPEP	20	15	4	6	6	2	15	12	12	18	18	18
reverse_Q8NCH0	CHST14	0	0	0	0	0	0	0	0	0	0	2	0
P40939	HADHA	14	17	4	15	6	11	7	5	3	4	5	0
P27824	CANX	27	20	14	18	19	9	11	16	5	9	6	9
O75390	CS	0	2	0	5	3	0	0	3	0	0	0	0
Q01082	SPTBN1	6	8	10	4	0	3	12	19	8	9	11	2
P46777	RPL5	3	3	3	4	0	2	2	5	3	0	0	0
P29590	PML	3	5	5	0	0	3	0	0	0	4	0	0
Q03135	CAV1	0	2	6	0	0	0	0	0	0	5	2	7
Q9UQ80	PA2G4	3	2	0	0	0	0	0	4	0	0	0	0
P04062	GBA	2	0	0	0	0	0	0	0	0	0	0	0
O75116	ROCK2	0	0	0	0	0	0	2	0	0	0	0	0
O00159	MYO1C	3	4	0	0	0	0	12	17	18	9	12	13
P62136	PPP1CA	0	1	0	0	0	0	0	1	2	0	1	0
Q96RQ3	MCCC1	0	0	0	4	0	2	0	0	0	0	0	0
P05141	SLC25A5	1	4	0	1	5	7	0	0	0	0	1	0
Q9UBQ7	GRHPR	2	0	0	2	3	0	0	0	0	0	0	0
P05556	ITGB1	2	2	0	0	0	0	7	5	6	4	2	3
P67775	PPP2CA	7	6	2	0	0	0	2	0	0	0	0	0
P35527	KRT9	6	0	0	7	0	2	10	0	4	3	0	0
Q8WUM4	PDCD6IP	5	9	3	6	3	0	7	4	5	4	4	2
P09936	UCHL1	13	14	2	10	3	8	10	12	5	5	8	11
P17980	PSMC3	4	0	0	0	5	0	0	0	0	0	0	0
reverse_Q9BX84	TRPM6	2	0	0	0	0	0	0	0	0	0	0	0
Q6P2Q9	PRPF8	2	0	3	2	2	0	2	2	5	0	0	0
B4DEV8	PSMA1	0	0	0	0	0	0	0	0	0	0	0	0
Q14240	EIF4A2	4	3	0	1	3	1	0	2	0	1	2	0
O43290	SART1	0	0	0	0	0	0	0	2	0	0	0	0
P21964	COMT	0	0	2	4	0	0	0	2	0	0	0	0
Q96HN2	AHCYL2	0	0	0	0	0	0	0	0	0	0	0	0
H3BQZ7	Uncharacterized	0	0	0	0	0	0	0	0	0	0	0	0
P20339	RAB5A	0	1	0	0	0	0	0	0	0	0	0	0
P60174	TPI1	23	20	13	17	7	20	10	11	4	7	7	6
P62826	RAN	2	3	0	2	5	0	0	0	0	0	0	0
Q15366	PCBP2	2	3	0	1	0	2	0	2	0	0	1	0
Q15436	SEC23A	9	8	4	3	0	4	10	8	6	9	4	6
P07384	CAPN1	9	7	3	4	0	0	4	8	3	7	3	0
P42677	RPS27	0	0	1	0	0	0	0	0	0	0	0	0
P08238	HSP90AB1	66	70	38	61	31	43	16	25	36	11	11	19
P34897	SHMT2	5	2	2	0	0	0	0	2	0	5	0	0
reverse_Q8IVL0	NAV3	0	2	0	0	0	0	0	0	0	0	0	0
Q9H8V3	ECT2	0	0	0	0	0	0	2	0	4	0	0	0
P32456	GBP2	0	0	1	0	0	0	0	0	0	0	0	0
Q7Z406	MYH14	0	0	0	0	0	0	0	0	0	0	0	0
reverse_Q99683	MAP3K5	0	0	0	0	0	0	0	0	0	0	2	0
P00338	LDHA	41	24	16	14	16	7	40	42	31	21	30	26
Q14315	FLNC	107	99	105	65	21	78	119	140	84	82	75	89
Q14258	TRIM25	2	0	0	0	0	0	0	0	0	2	0	0
P78527	PRKDC	9	14	17	9	18	4	7	15	7	3	4	0
Q9NQW7	XPNPEP1	0	0	0	2	0	0	0	0	0	0	0	0
Q02543	RPL18A	0	0	0	0	0	0	0	4	0	0	0	0
Q9BSJ8	ESYT1	4	7	0	0	0	0	2	7	3	0	2	2
Q00610	CLTC	100	79	91	101	105	77	75	98	64	65	61	64
P43490	NAMPT	5	3	0	4	4	2	3	0	0	0	4	0
P68104	EEF1A1	54	47	33	42	30	24	24	28	50	18	36	38
P11940	PABPC1	1	1	0	0	0	0	0	0	0	0	0	0
Q5JPE7	NOMO2	3	0	0	4	0	0	0	0	0	0	0	0
P31930	UQCRC1	0	2	0	0	0	0	2	3	2	0	0	0
O15143	ARPC1B	3	6	4	2	0	0	3	5	3	6	5	2
P99999	CYCS	0	0	0	2	0	0	0	0	0	0	0	0
Q14195	DPYSL3	0	0	0	2	0	0	0	4	1	2	1	0
Q14192	FHL2	2	3	0	0	0	0	13	14	6	11	10	8
O43143	DHX15	7	9	3	4	0	3	0	3	2	0	0	0
Q13085	ACACA	0	2	2	0	0	0	0	0	0	3	0	0
P04843	RPN1	10	12	4	8	7	5	4	12	10	6	6	7
P30084	ECHS1	4	3	0	0	0	0	0	0	0	0	0	0
P63000	RAC1	1	0	0	0	0	0	2	0	0	0	0	0
P07954	FH	0	0	0	0	0	0	2	0	2	0	0	0
P35232	PHB	0	2	0	0	2	0	0	0	0	0	0	0
P46776	RPL27A	2	0	0	0	0	0	0	0	0	0	0	0
P35749	MYH11	0	0	0	0	0	0	0	0	2	0	0	0
P07942	LAMB1	0	0	0	0	0	0	0	0	2	0	0	0
P46063	RECQL	3	4	0	2	0	0	0	0	0	0	0	0
Q9NQC3	RTN4	2	4	0	0	0	0	0	2	0	3	0	0
P18085	ARF4	0	0	0	1	0	0	0	0	0	0	0	0
P31948	STIP1	13	15	13	8	9	9	3	10	0	6	5	4
Q13510	ASAH1	3	3	0	3	0	0	0	0	0	0	0	0
P60660	MYL6	4	4	0	1	0	2	4	4	5	4	7	3
P40123	CAP2	0	2	2	0	0	0	0	0	0	0	0	3
Q9Y6Y8	SEC23IP	0	4	0	0	0	0	0	0	0	0	0	0
reverse_Q9UKX2	MYH2	2	0	0	0	0	0	0	0	0	0	0	0
P15313	ATP6V1B1	0	0	0	0	0	0	0	0	0	0	0	0
Q92598	HSPH1	29	20	14	22	9	14	0	0	0	0	0	0
O75083	WDR1	17	15	4	11	12	10	26	26	25	8	13	13
P20618	PSMB1	4	2	0	0	0	0	0	0	2	0	2	0
P30453	HLA-A	0	0	0	0	0	0	0	0	0	0	0	0
P07864	LDHC	0	0	0	0	0	0	1	0	0	0	1	0
Q13418	ILK	2	0	0	0	0	0	2	3	0	0	2	0
reverse_O14647	CHD2	0	0	0	0	0	0	0	0	0	2	0	0
P31939	ATIC	7	4	0	2	0	0	6	2	0	2	2	0
reverse_Q9Y2A4	ZNF443	1	0	0	0	0	0	0	0	0	0	0	0
Q15233	NONO	0	0	0	0	0	0	3	0	0	0	0	0
P84098	RPL19	0	5	7	0	0	7	0	3	0	0	0	0
P36873	PPP1CC	0	0	0	0	0	0	0	0	0	0	0	0
reverse_Q8WXH0	SYNE2	0	0	0	0	0	0	2	0	0	0	0	0
O95757	HSPA4L	0	0	0	1	0	0	0	0	0	0	0	0
Q9BR76	CORO1B	3	4	0	0	0	3	0	0	3	0	0	0
P49023	PXN	2	2	0	0	0	0	4	0	4	0	0	0
Q12797	ASPH	0	0	0	0	0	0	0	3	0	0	0	0
Q9Y6N5	SQRDL	10	3	3	4	0	0	2	2	0	2	2	0
O00148	DDX39A	1	1	0	0	0	0	0	0	0	0	0	0
P11142	HSPA8	78	64	32	84	37	55	29	29	16	10	14	22
P30613	PKLR	0	0	0	1	0	0	0	0	0	0	0	0
Q1MSJ5	CSPP1	0	0	0	0	0	0	0	0	0	0	2	0
P23526	AHCY	12	9	3	11	3	4	6	7	3	0	3	7
P02538	KRT6A	1	0	0	0	0	0	0	0	0	0	0	0
Q16576	RBBP7	0	1	0	0	0	0	0	0	0	0	0	0
P10155	TROVE2	0	0	0	0	0	0	0	3	0	0	0	0
P14868	DARS	2	7	0	2	0	3	0	4	2	0	3	0
P62906	RPL10A	0	2	0	0	0	0	0	0	0	0	0	0
O00299	CLIC1	6	6	4	1	3	1	8	8	10	5	4	5
P61224	RAP1B	0	0	0	0	0	0	0	0	0	0	0	0
P62834	RAP1A	0	0	0	0	0	0	0	0	0	0	0	0
P45974	USP5	6	3	2	5	2	0	3	9	3	6	3	0
P46781	RPS9	4	4	0	3	0	0	0	2	0	0	0	0
O60313	OPA1	0	2	0	0	0	0	0	0	0	0	0	0
P09525	ANXA4	0	2	0	0	0	0	1	0	0	0	2	0
Q09028	RBBP4	0	0	0	0	0	0	0	0	0	0	0	0
Q93052	LPP	0	0	0	0	0	0	0	0	0	0	2	0
Q13509	TUBB3	0	0	2	2	0	0	2	3	4	3	2	0
P49736	MCM2	2	0	0	3	0	0	0	0	0	0	0	0
P49448	GLUD2	0	0	0	0	0	0	0	0	0	0	0	0
P62736	ACTA2	1	3	1	0	0	0	9	6	2	4	5	2
P55072	VCP	75	81	40	62	29	43	22	39	26	19	22	30
O94874	UFL1	0	2	0	0	0	0	2	0	0	0	0	0
P62913	RPL11	0	0	0	5	0	0	0	0	0	0	2	0
Q96HC4	PDLIM5	0	0	0	0	0	0	0	0	3	2	0	2
P25788	PSMA3	7	6	0	0	0	0	2	0	0	0	0	0
P08727	KRT19	0	0	0	0	0	0	0	0	1	0	0	0
O15021	MAST4	0	0	0	0	0	0	1	0	0	0	0	0
Q04446	GBE1	3	3	0	0	0	0	3	5	0	5	0	0
Q9P2J5	LARS	8	6	2	14	6	8	2	4	6	3	7	0
P62195	PSMC5	3	0	0	3	0	0	0	0	0	0	2	0
P49589	CARS	4	4	2	7	0	0	0	4	0	3	2	4
P30685	HLA-B	0	0	0	0	0	0	0	0	0	0	0	0
P62244	RPS15A	0	0	0	0	0	0	0	0	0	0	0	0
P15121	AKR1B1	7	7	0	5	0	3	3	5	3	0	0	0
P43243	MATR3	0	0	0	2	0	0	0	0	0	0	0	0
Q5VT97	SYDE2	0	0	0	0	0	0	2	0	0	0	0	0
P67936	TPM4	0	0	0	2	0	0	1	1	3	3	0	1
O00116	AGPS	0	0	0	2	0	0	0	0	0	0	0	0
Q9BYZ2	LDHAL6B	0	0	0	0	0	0	0	0	0	0	1	0
Q6S8J3	POTEE	0	0	0	0	0	0	0	0	0	0	0	1
P00367	GLUD1	1	1	0	1	2	0	2	1	0	0	0	0
P13645	KRT10	39	2	0	0	0	0	23	0	11	0	0	0
P06576	ATP5B	17	17	5	12	13	6	7	5	5	7	2	8
Q07020	RPL18	2	0	0	0	0	0	0	0	0	2	0	0
P23634	ATP2B4	2	1	0	0	0	0	10	10	3	11	3	4
Q32P28	LEPRE1	0	2	0	0	3	0	2	3	0	3	4	0
J3QRK5	UBBP4	0	0	0	0	0	0	0	0	0	1	0	0
Q96QK1	VPS35	6	7	5	4	0	0	0	4	4	3	5	0
P62820	RAB1A	1	0	0	0	0	0	0	0	0	0	0	0
Q16222	UAP1	0	0	0	0	0	0	0	2	0	0	0	0
P41252	IARS	7	9	0	4	2	4	9	9	7	5	6	4
Q562R1	ACTBL2	1	0	0	4	0	0	3	1	2	3	2	0
P01891	HLA-A	0	0	0	0	0	0	0	0	0	0	0	0
O94979	SEC31A	7	7	3	6	0	0	6	8	9	0	4	3
O60716	CTNND1	0	0	0	0	0	0	9	5	4	0	0	0
P52272	HNRNPM	2	3	0	0	0	0	0	2	0	0	0	0
Q04826	HLA-B	0	0	0	0	0	0	0	0	0	0	0	0
reverse_Q96JG9	ZNF469	0	0	0	0	0	0	0	0	17	0	0	0
Q9NTK5	OLA1	3	3	0	4	0	0	0	0	0	0	0	0
reverse_Q14241	TCEB3	0	3	0	0	0	0	0	0	0	0	0	0
P09651	HNRNPA1	0	0	2	0	0	0	0	2	0	1	0	0
P23284	PPIB	7	8	2	7	5	0	4	3	0	0	2	4
Q92896	GLG1	0	0	0	0	0	0	0	0	0	3	0	0
P15880	RPS2	7	7	0	6	4	0	3	3	0	3	5	1
Q04917	YWHAH	0	1	0	1	0	1	0	0	1	0	0	0
P17301	ITGA2	0	0	0	0	0	0	2	2	0	0	0	0
reverse_P14735	IDE	0	0	0	0	0	0	2	0	0	0	0	0
Q02809	PLOD1	4	3	0	0	0	0	7	5	2	0	4	0
P68366	TUBA4A	3	2	0	1	3	1	2	4	2	0	3	2
P17987	TCP1	17	12	4	22	6	11	4	5	4	4	4	2
Q16543	CDC37	0	4	0	0	0	0	4	5	7	3	4	0
P08779	KRT16	2	0	0	1	0	0	0	0	0	0	0	0
P09960	LTA4H	4	0	0	4	0	0	3	3	0	0	2	0
Q8TCJ2	STT3B	0	0	0	5	0	0	0	0	0	2	0	0
P17812	CTPS1	2	0	0	2	0	0	4	3	0	0	0	0
Q13547	HDAC1	0	0	0	0	0	0	0	0	0	0	0	0
P49588	AARS	12	10	9	19	6	5	10	12	5	11	9	4
reverse_Q12959	DLG1	0	0	0	0	0	0	0	2	0	0	0	0
P14618	PKM	281	194	142	134	194	150	226	278	316	152	244	172
P12111	COL6A3	0	0	0	0	0	0	13	10	7	8	5	2
P36578	RPL4	14	19	3	10	7	5	3	11	8	2	7	9
Q92499	DDX1	8	7	2	7	5	2	0	0	3	2	7	0
P67809	YBX1	0	1	0	0	0	0	0	0	0	2	0	0
O15211	RGL2	0	0	0	0	0	0	0	0	0	0	2	0
P50416	CPT1A	0	0	0	0	2	0	0	0	0	0	0	0
P30443	HLA-A	0	0	0	0	0	0	0	0	0	0	0	0
Q15365	PCBP1	3	0	0	0	0	0	0	3	0	1	0	0
P00966	ASS1	2	0	0	0	0	0	3	0	3	0	0	2
reverse_Q9BY12	SCAPER	0	0	0	0	0	0	0	0	2	0	0	0
P49755	TMED10	2	0	0	0	0	0	0	0	0	0	0	0
P05023	ATP1A1	6	12	4	6	8	3	6	6	2	3	5	2
Q15029	EFTUD2	0	7	0	3	0	0	0	0	0	0	0	0
O00469	PLOD2	0	2	0	0	0	0	2	0	0	0	0	0
P12268	IMPDH2	0	0	0	0	0	0	2	0	0	0	0	0
Q09160	HLA-A	0	0	0	0	0	0	0	0	0	0	0	0
P46778	RPL21	0	0	0	0	0	0	0	3	0	2	0	0
P09972	ALDOC	7	4	3	7	2	1	5	5	2	9	0	0
P28331	NDUFS1	0	0	0	5	0	0	0	0	0	0	0	0
Q01518	CAP1	22	12	16	11	8	4	13	17	12	8	8	9

## Sheet: 48h Post Infection
Host citrullinated proteins identified from HCMV vs mock-infected HFFs at 48 hpi. Average and P-value are calculated from three independent experiments.
ID	Protein	Mock48 avg SC	48 hpi avg SC	P-Value	Ratio 48hpi/Mock48
Q92598	HSPH1	0	21	0.00853711	21
P11498	PC	0.666667	8.66667	0.01539	13
P20591	MX1	0	10.3333	0.0496212	10.3333
Q92900	UPF1	0	10	0.057499	10
P09914	IFIT1	0	9.33333	0.0325325	9.33333
P09913	IFIT2	0	9	0.0232457	9
P08107	HSPA1B	2.33333	20.3333	0.0731614	8.71429
P14314	PRKCSH	0.666667	5.66667	0.149654	8.5
Q9Y4L1	HYOU1	0.666667	5.33333	0.134702	8
O14879	IFIT3	0	7.33333	0.0224212	7.33333
P28838	LAP3	0	7	0.0497412	7
P10809	HSPD1	0	7	0.138158	7
P55884	EIF3B	0	6.66667	0.175523	6.66667
P38646	HSPA9	3.66667	21.3333	0.0571789	5.81818
Q92499	DDX1	1	5.66667	0.0912602	5.66667
Q02218	OGDH	0	5.33333	0.116117	5.33333
P48643	CCT5	3.33333	15.6667	0.0919087	4.7
P11216	PYGB	1.33333	6	0.209875	4.5
Q9Y6N5	SQRDL	1.33333	5.33333	0.174631	4
Q04637	EIF4G1	1.66667	6.33333	0.134702	3.8
O43143	DHX15	1.66667	6.33333	0.0771202	3.8
P23396	RPS3	1.66667	6	0.118465	3.6
P19367	HK1	1.66667	6	0.0079662	3.6
P23381	WARS	8.66667	29.3333	0.0467839	3.38462
P34932	HSPA4	7	23	0.00941741	3.28571
P61313	RPL15	1.66667	5.33333	0.12373	3.2
P31948	STIP1	4.33333	13.6667	0.0371697	3.15385
P40926	MDH2	5	14.6667	0.174885	2.93333
Q16531	DDB1	2.66667	7.66667	0.0717233	2.875
P42704	LRPPRC	7	18.6667	0.0398937	2.66667
P50990	CCT8	6	15.3333	0.220719	2.55556
P17987	TCP1	4.33333	11	0.154273	2.53846
P13010	XRCC5	4.66667	11.6667	0.0597501	2.5
P23284	PPIB	2.33333	5.66667	0.206151	2.42857
Q14152	EIF3A	4.33333	10.3333	0.0584569	2.38462
Q06830	PRDX1	3.66667	8.66667	0.215285	2.36364
P11142	HSPA8	24.6667	58	0.0799744	2.35135
P40939	HADHA	5	11.6667	0.178944	2.33333
P06576	ATP5B	5.66667	13	0.144818	2.29412
P33176	KIF5B	2.33333	5.33333	0.114477	2.28571
P08238	HSP90AB1	25.6667	58	0.0495593	2.25974
P55072	VCP	29	65.3333	0.0577348	2.25287
Q96QK1	VPS35	2.66667	6	0.083474	2.25
P60174	TPI1	8.33333	18.6667	0.048484	2.24
P18669	PGAM1	3.33333	7.33333	0.235496	2.2
P31946	YWHAB	3.33333	7	0.319938	2.1
P78371	CCT2	4.66667	9.66667	0.156159	2.07143
P27797	CALR	10.6667	22	0.148041	2.0625
P07737	PFN1	5.66667	11.3333	0.0509664	2
P26641	EEF1G	7	13.6667	0.0194418	1.95238
P27824	CANX	10.6667	20.3333	0.120981	1.90625
Q13200	PSMD2	6.33333	11.6667	0.142319	1.84211
P53618	COPB1	6.33333	11.6667	0.201819	1.84211
Q99832	CCT7	6.33333	11.6667	0.367086	1.84211
P25705	ATP5A1	8.66667	15.6667	0.365969	1.80769
O15260	SURF4	3.33333	6	0.241982	1.8
P07900	HSP90AA1	31.6667	55	0.0464775	1.73684
P30153	PPP2R1A	6	10.3333	0.30788	1.72222
P06744	GPI	9.33333	15.6667	0.218784	1.67857
P55060	CSE1L	5	8.33333	0.237796	1.66667
P36578	RPL4	7.33333	12	0.42594	1.63636
Q08211	DHX9	5.33333	8.66667	0.2302	1.625
P29401	TKT	27.6667	44.3333	0.00645896	1.60241
P54136	RARS	3.33333	5.33333	0.571467	1.6
P15311	EZR	4	6.33333	0.398676	1.58333
P05023	ATP1A1	4.66667	7.33333	0.386912	1.57143
B0V043	VARS	9.33333	14.3333	0.204291	1.53571
P13667	PDIA4	5	7.66667	0.45566	1.53333
P50991	CCT4	6.33333	9.66667	0.291974	1.52632
P07195	LDHB	9.66667	14.6667	0.543636	1.51724
P16615	ATP2A2	5.33333	8	0.163279	1.5
P23526	AHCY	5.33333	8	0.41072	1.5
P05388	RPLP0	4	6	0.196261	1.5
P06396	GSN	10.3333	15.3333	0.306488	1.48387
P30101	PDIA3	11.3333	16.6667	0.433256	1.47059
P62258	YWHAE	4.33333	6.33333	0.571467	1.46154
Q01813	PFKP	4.33333	6.33333	0.47837	1.46154
P40227	CCT6A	6	8.66667	0.0646769	1.44444
P63104	YWHAZ	8.33333	12	0.339388	1.44
Q86VP6	CAND1	9.33333	13.3333	0.202186	1.42857
P37802	TAGLN2	8.33333	11.6667	0.166233	1.4
P78527	PRKDC	9.66667	13.3333	0.359222	1.37931
Q7KZF4	SND1	13.3333	18.3333	0.448921	1.375
Q9ULV4	CORO1C	6	8	0.599478	1.33333
Q9P2J5	LARS	4	5.33333	0.561438	1.33333
P68104	EEF1A1	34	44.6667	0.353475	1.31373
Q15084	PDIA6	11	14.3333	0.498589	1.30303
P14625	HSP90B1	49	63.6667	0.283547	1.29932
Q14204	DYNC1H1	36	46.6667	0.529334	1.2963
P35606	COPB2	9.33333	12	0.592783	1.28571
P07384	CAPN1	5	6.33333	0.598285	1.26667
P26639	TARS	9.66667	12	0.661563	1.24138
P42224	STAT1	9.66667	12	0.675418	1.24138
P07814	EPRS	11.6667	14.3333	0.536039	1.22857
Q00839	HNRNPU	10.3333	12.6667	0.613709	1.22581
P22314	UBA1	30	36.6667	0.25681	1.22222
P04075	ALDOA	33.6667	40.6667	0.361376	1.20792
Q99460	PSMD1	6.66667	8	0.753986	1.2
Q01518	CAP1	14	16.6667	0.462207	1.19048
P61247	RPS3A	5.33333	6.33333	0.780178	1.1875
P49327	FASN	44.3333	52	0.299533	1.17293
Q07065	CKAP4	13.6667	16	0.503762	1.17073
P53396	ACLY	15.6667	18.3333	0.593716	1.17021
P63244	GNB2L1	10	11.6667	0.686969	1.16667
Q9NZM1	MYOF	30.3333	35.3333	0.697876	1.16484
P49588	AARS	9	10.3333	0.58705	1.14815
Q00610	CLTC	79	90	0.401053	1.13924
P61978	HNRNPK	5	5.66667	0.724659	1.13333
P07237	P4HB	26.3333	29.3333	0.795724	1.11392
P55786	NPEPPS	9	10	0.816753	1.11111
Q14974	KPNB1	19	21	0.584423	1.10526
P27348	YWHAQ	7.66667	8.33333	0.820294	1.08696
P53621	COPA	23.3333	25.3333	0.719357	1.08571
P09936	UCHL1	9	9.66667	0.886177	1.07407
P04083	ANXA1	20	21.3333	0.849563	1.06667
Q8WUM4	PDCD6IP	5.33333	5.66667	0.873976	1.0625
P00387	CYB5R3	11	11.6667	0.81899	1.06061
P07355	ANXA2	75.6667	77	0.937644	1.01762
P60842	EIF4A1	16.6667	16.6667	1	1
P15144	ANPEP	13	13	1	1
P04843	RPN1	8.66667	8.66667	1	1
Q16555	DPYSL2	8.33333	8.33333	1	1
O43175	PHGDH	8	8	1	1
P61160	ACTR2	5.33333	5.33333	1	1
P26038	MSN	20	19.6667	0.944317	0.983333
P09211	GSTP1	12.3333	12	0.948049	0.972973
O75369	FLNB	22	20.6667	0.856438	0.939394
Q14315	FLNC	114.333	103.667	0.553413	0.906706
P62937	PPIA	9.33333	8.33333	0.587914	0.892857
P08758	ANXA5	27.3333	24.3333	0.767091	0.890244
Q15436	SEC23A	8	7	0.629095	0.875
P04264	KRT1	18.6667	16.3333	0.899492	0.875
P04406	GAPDH	134.667	116.333	0.627168	0.863861
P18206	VCL	45.6667	39.3333	0.699027	0.861314
Q14764	MVP	7	6	0.71826	0.857143
P52209	PGD	13.3333	11	0.482651	0.825
P50395	GDI2	11.6667	9.33333	0.43425	0.8
O00410	IPO5	13	10.3333	0.568283	0.794872
P12814	ACTN1	110.667	86.6667	0.0562134	0.783133
O43776	NARS	14	10.6667	0.565856	0.761905
P08133	ANXA6	43.3333	32.6667	0.273937	0.753846
P14618	PKM	273.333	205.667	0.233141	0.752439
Q92616	GCN1L1	12	9	0.250815	0.75
O94979	SEC31A	7.66667	5.66667	0.279083	0.73913
Q06210	GFPT1	17	12.3333	0.373901	0.72549
O43707	ACTN4	104.667	75.3333	0.0865253	0.719745
P00338	LDHA	37.6667	27	0.258771	0.716814
P41250	GARS	21.6667	15.3333	0.21544	0.707692
P07437	TUBB	11	7.66667	0.488251	0.69697
Q9Y490	TLN1	175	121.667	0.0396421	0.695238
P21333	FLNA	381.333	264	0.00405193	0.692308
P35580	MYH10	14	9.66667	0.202775	0.690476
P35579	MYH9	318.667	214	0.0133276	0.671548
Q9Y678	COPG1	14	9.33333	0.342132	0.666667
O95373	IPO7	8	5.33333	0.441823	0.666667
Q16658	FSCN1	14.6667	9.66667	0.321395	0.659091
P41252	IARS	8.33333	5.33333	0.345648	0.64
P17655	CAPN2	18.3333	11.6667	0.235916	0.636364
Q01082	SPTBN1	13	8	0.217079	0.615385
O00299	CLIC1	8.66667	5.33333	0.0241101	0.615385
Q9BUF5	TUBB6	17.3333	10.3333	0.0786982	0.596154
Q13813	SPTAN1	12.3333	7	0.0390205	0.567568
Q13642	FHL1	12	6.66667	0.349996	0.555556
P30041	PRDX6	13.6667	7.33333	0.222091	0.536585
Q16881	TXNRD1	14.3333	7.66667	0.0556545	0.534884
P50454	SERPINH1	22.6667	11.3333	0.0912991	0.5
Q05682	CALD1	15	7.33333	0.104723	0.488889
P60709	ACTB	161	78	0.00764034	0.484472
P00558	PGK1	27.6667	13.3333	0.356252	0.481928
O75083	WDR1	25.6667	12	0.0280391	0.467532
P00352	ALDH1A1	65	30	0.0380203	0.461538
Q9Y696	CLIC4	13	5.66667	0.150944	0.435897
P04792	HSPB1	18.6667	7.33333	0.0226774	0.392857
Q9NZN4	EHD2	16	5.33333	0.0516935	0.333333
Q71U36	TUBA1A	64	18.3333	0.113929	0.286458
P08670	VIM	210	53.3333	0.000581364	0.253968
Q15149	PLEC	111	13	0.00126747	0.117117

## Sheet: 96h Post Infection
Host citrullinated proteins identified from HCMV vs mock-infected HFFs at 96 hpi. Average and P-value are calculated from three independent experiments.
ID	Protein	Mock96 avg SC	96hpi avg SC	P-Value	Ratio 96hpi/Mock96
P12821	ACE	0	18	0.373901	18
P10809	HSPD1	0	16	0.011355	16
Q92598	HSPH1	0	15	0.0166493	15
P11498	PC	0.666667	8.66667	0.0579222	13
P50991	CCT4	1	9.66667	0.0748831	9.66667
P00505	GOT2	0	9.33333	0.0345059	9.33333
P08107	HSPA1B	1.33333	12.3333	0.0508706	9.25
P42704	LRPPRC	1.33333	9.66667	0.062311	7.25
Q02790	FKBP4	0	7	0.00373845	7
P38646	HSPA9	2.33333	15.3333	0.0251624	6.57143
P16435	POR	0	6	0.017133	6
P55060	CSE1L	1	5.66667	0.196993	5.66667
P40227	CCT6A	1.66667	8	0.0229483	4.8
P48643	CCT5	2.66667	12.3333	0.0133691	4.625
Q99832	CCT7	3.66667	16.6667	0.0531371	4.54545
P78527	PRKDC	2.33333	10.3333	0.134196	4.42857
O95373	IPO7	1.33333	5.33333	0.285697	4
Q16531	DDB1	1.66667	6.66667	0.00607361	4
P50990	CCT8	4.66667	18.3333	0.0356239	3.92857
P17987	TCP1	3.33333	13	0.112796	3.9
P11142	HSPA8	15.3333	58.6667	0.0374759	3.82609
P34932	HSPA4	5.66667	21	0.0467781	3.70588
P13929	ENO3	3	10.6667	0.154342	3.55556
P40939	HADHA	3	10.6667	0.063986	3.55556
P40926	MDH2	5.33333	18.6667	0.0268434	3.5
P26641	EEF1G	2.66667	9	0.0442299	3.375
P07195	LDHB	5.33333	18	0.107231	3.375
P08238	HSP90AB1	13.6667	45	0.0263665	3.29268
P25705	ATP5A1	8.66667	26.3333	0.181456	3.03846
P78371	CCT2	2.33333	7	0.169579	3
Q06830	PRDX1	4	12	0.102135	3
Q13162	PRDX4	2.33333	6.66667	0.271411	2.85714
Q9P2J5	LARS	3.33333	9.33333	0.129044	2.8
P07900	HSP90AA1	24.6667	68	0.0288673	2.75676
P26639	TARS	4.33333	11.3333	0.19159	2.61538
Q08211	DHX9	3.66667	9	0.0907332	2.45455
P30101	PDIA3	11.3333	27	0.0237374	2.38235
O60763	USO1	2.33333	5.33333	0.232566	2.28571
O43776	NARS	4.66667	10.3333	0.0239112	2.21429
P60174	TPI1	6.66667	14.6667	0.112421	2.2
P06744	GPI	7	14.6667	0.0514259	2.09524
Q7KZF4	SND1	9.33333	19.3333	0.215285	2.07143
P23381	WARS	7	14	0.0647953	2
P14625	HSP90B1	36.6667	72	0.0484635	1.96364
P00558	PGK1	6.66667	13	0.00199149	1.95
P27824	CANX	8	15.3333	0.0926527	1.91667
P55072	VCP	23.6667	44.6667	0.106378	1.88732
P29401	TKT	27	49.6667	0.162817	1.83951
P06576	ATP5B	5.66667	10.3333	0.178967	1.82353
P53396	ACLY	12.3333	22.3333	0.0847064	1.81081
P23526	AHCY	3.33333	6	0.45566	1.8
P07814	EPRS	9.66667	17	0.19388	1.75862
P31948	STIP1	5	8.66667	0.00532813	1.73333
Q13200	PSMD2	3.33333	5.66667	0.443767	1.7
P05023	ATP1A1	3.33333	5.66667	0.241746	1.7
P22314	UBA1	22	35.6667	0.0565296	1.62121
P07237	P4HB	23.3333	37	0.1536	1.58571
Q00610	CLTC	63.3333	94.3333	0.0246149	1.48947
P60842	EIF4A1	7	10.3333	0.331416	1.47619
P06396	GSN	12	17.6667	0.133692	1.47222
P27797	CALR	15.3333	21.6667	0.399622	1.41304
Q00839	HNRNPU	5.66667	8	0.360342	1.41176
P13667	PDIA4	5	7	0.526545	1.4
P63244	GNB2L1	7.33333	10	0.303548	1.36364
Q15084	PDIA6	10.6667	14.3333	0.446357	1.34375
Q06210	GFPT1	7.33333	9.33333	0.348641	1.27273
P08758	ANXA5	13.6667	17.3333	0.0971852	1.26829
O75369	FLNB	17.6667	22.3333	0.443767	1.26415
P49588	AARS	8	10	0.707767	1.25
P36578	RPL4	6	7.33333	0.627193	1.22222
P50395	GDI2	8.66667	10	0.773672	1.15385
P62937	PPIA	8.33333	9.33333	0.651959	1.12
P09211	GSTP1	6	6.66667	0.64333	1.11111
P52209	PGD	6.66667	7.33333	0.869771	1.1
P08133	ANXA6	19	20.6667	0.526232	1.08772
B0V043	VARS	8.33333	9	0.80582	1.08
P04843	RPN1	6.33333	6.66667	0.741521	1.05263
P68104	EEF1A1	30.6667	32	0.879776	1.04348
Q07065	CKAP4	12.3333	12.6667	0.917883	1.02703
Q9Y678	COPG1	7.33333	7.33333	1	1
Q86VP6	CAND1	8.33333	8.33333	1	1
O75083	WDR1	11.3333	11	0.859308	0.970588
Q01518	CAP1	8.33333	7.66667	0.761861	0.92
O43175	PHGDH	8	7.33333	0.836015	0.916667
Q14204	DYNC1H1	26.6667	24.3333	0.862857	0.9125
P09936	UCHL1	8	7	0.73064	0.875
P26038	MSN	15	13	0.501169	0.866667
P55786	NPEPPS	7.33333	6.33333	0.744865	0.863636
P04406	GAPDH	88	75.3333	0.350872	0.856061
P14618	PKM	189.333	159.333	0.417295	0.841549
Q9BUF5	TUBB6	12	10	0.656045	0.833333
P02545	LMNA	7.66667	6.33333	0.706839	0.826087
P49327	FASN	33.6667	27	0.182331	0.80198
P00387	CYB5R3	8.33333	6.66667	0.291974	0.8
Q16658	FSCN1	14.3333	11.3333	0.246364	0.790698
P08670	VIM	73	55.6667	0.385037	0.762557
P04083	ANXA1	11.6667	8.66667	0.465953	0.742857
P04075	ALDOA	27	20	0.551718	0.740741
P41250	GARS	12.6667	9.33333	0.478509	0.736842
P07355	ANXA2	68.6667	48.6667	0.0314	0.708738
P37802	TAGLN2	7.66667	5.33333	0.302242	0.695652
P27348	YWHAQ	7.66667	5.33333	0.283601	0.695652
O43707	ACTN4	71	49.3333	0.0521965	0.694836
Q9NZM1	MYOF	28	18.6667	0.309613	0.666667
Q14315	FLNC	82	54.6667	0.197688	0.666667
P18206	VCL	35.3333	23	0.157482	0.650943
Q14974	KPNB1	11.6667	7.33333	0.29392	0.628571
P53621	COPA	19.3333	11.6667	0.0713625	0.603448
P21333	FLNA	295.667	166	0.0846139	0.561443
P12814	ACTN1	83.6667	46.6667	0.00801197	0.557769
Q9UM07	PADI4	10.3333	5.66667	0.712333	0.548387
Q15149	PLEC	26.3333	14.3333	0.0584569	0.544304
P50454	SERPINH1	11.3333	6	0.0581628	0.529412
P09382	LGALS1	10.3333	5.33333	0.0495428	0.516129
P00338	LDHA	25.6667	12.3333	0.0241101	0.480519
P60709	ACTB	110.667	51.6667	0.0135265	0.466867
P35579	MYH9	274.667	126.333	0.0267965	0.459951
Q9Y490	TLN1	109	50	0.00472356	0.458716
P17655	CAPN2	15.3333	6.66667	0.0276596	0.434783
P35580	MYH10	15.3333	5.66667	0.0105851	0.369565
P00352	ALDH1A1	60	19	0.000889723	0.316667
Q71U36	TUBA1A	33.3333	10.3333	0.112063	0.31

## Sheet: Time Course Comparison
Host citrullinated proteins identified from HCMV vs mock-infected HFFs at 48 and 96 hpi. Average and P-value are calculated from three independent experiments.
ID	Protein	48 avg	96 avg	P-Value	Ratio 48hpi/96hpi
P09914	IFIT1	9.33333	0.666667	0.0438145	14
P13645	KRT10	13.6667	0	0.341773	13.6667
P20591	MX1	10.3333	1	0.0721438	10.3333
P42224	STAT1	12	1.33333	0.084254	9
O14879	IFIT3	7.33333	0	0.0224212	7.33333
Q05682	CALD1	7.33333	0	0.0616583	7.33333
Q14764	MVP	6	0	0.0449088	6
O15260	SURF4	6	0	0.00388254	6
Q9Y696	CLIC4	5.66667	1	0.234101	5.66667
P33176	KIF5B	5.33333	1	0.0313757	5.33333
P61313	RPL15	5.33333	1	0.0313757	5.33333
Q9NZN4	EHD2	5.33333	0	0.0390205	5.33333
Q13813	SPTAN1	7	1.33333	0.0490719	5.25
P07384	CAPN1	6.33333	1.33333	0.0865526	4.75
P09913	IFIT2	9	2	0.0647953	4.5
Q96QK1	VPS35	6	1.33333	0.0325325	4.5
Q13642	FHL1	6.66667	1.66667	0.108402	4
Q02218	OGDH	5.33333	1.33333	0.250815	4
Q9Y6N5	SQRDL	5.33333	1.33333	0.210867	4
P63104	YWHAZ	12	3.33333	0.0454128	3.6
P23396	RPS3	6	1.66667	0.171348	3.6
Q01082	SPTBN1	8	2.33333	0.0272773	3.42857
Q16881	TXNRD1	7.66667	2.33333	0.0993007	3.28571
O00299	CLIC1	5.33333	1.66667	0.0177043	3.2
P61160	ACTR2	5.33333	1.66667	0.293786	3.2
P04792	HSPB1	7.33333	2.33333	0.136318	3.14286
P30041	PRDX6	7.33333	2.33333	0.250815	3.14286
P16615	ATP2A2	8	2.66667	0.084254	3
Q15436	SEC23A	7	2.33333	0.0742773	3
P11216	PYGB	6	2	0.287864	3
P53618	COPB1	11.6667	4	0.00802312	2.91667
Q14974	KPNB1	21	7.33333	0.0371812	2.86364
O94979	SEC31A	5.66667	2	0.201846	2.83333
P15144	ANPEP	13	4.66667	0.164912	2.78571
P18669	PGAM1	7.33333	2.66667	0.185843	2.75
O43143	DHX15	6.33333	2.33333	0.134196	2.71429
Q99460	PSMD1	8	3	0.303912	2.66667
P07737	PFN1	11.3333	4.33333	0.0711163	2.61538
P55884	EIF3B	6.66667	2.66667	0.416866	2.5
P04083	ANXA1	21.3333	8.66667	0.060583	2.46154
Q9Y490	TLN1	121.667	50	0.00480947	2.43333
P35606	COPB2	12	5	0.186598	2.4
Q14152	EIF3A	10.3333	4.33333	0.0790837	2.38462
Q04637	EIF4G1	6.33333	2.66667	0.205323	2.375
P15311	EZR	6.33333	2.66667	0.183869	2.375
P31946	YWHAB	7	3	0.287864	2.33333
P28838	LAP3	7	3	0.196261	2.33333
P13010	XRCC5	11.6667	5	0.15061	2.33333
P07437	TUBB	7.66667	3.33333	0.30957	2.3
Q16555	DPYSL2	8.33333	3.66667	0.192579	2.27273
O00410	IPO5	10.3333	4.66667	0.243852	2.21429
P00338	LDHA	27	12.3333	0.135454	2.18919
P37802	TAGLN2	11.6667	5.33333	0.0283375	2.1875
Q01518	CAP1	16.6667	7.66667	0.0639846	2.17391
P53621	COPA	25.3333	11.6667	0.0337711	2.17143
Q92900	UPF1	10	4.66667	0.23762	2.14286
P14314	PRKCSH	5.66667	2.66667	0.386756	2.125
Q01813	PFKP	6.33333	3	0.201951	2.11111
P23381	WARS	29.3333	14	0.112344	2.09524
P30153	PPP2R1A	10.3333	5	0.233191	2.06667
Q13200	PSMD2	11.6667	5.66667	0.202837	2.05882
P04075	ALDOA	40.6667	20	0.0070003	2.03333
P04264	KRT1	16.3333	8.33333	0.616621	1.96
P42704	LRPPRC	18.6667	9.66667	0.141446	1.93103
P49327	FASN	52	27	0.00238175	1.92593
Q14204	DYNC1H1	46.6667	24.3333	0.153739	1.91781
Q14315	FLNC	103.667	54.6667	0.0481234	1.89634
Q9NZM1	MYOF	35.3333	18.6667	0.193899	1.89286
P50454	SERPINH1	11.3333	6	0.214764	1.88889
Q8WUM4	PDCD6IP	5.66667	3	0.34142	1.88889
P12814	ACTN1	86.6667	46.6667	0.00941116	1.85714
Q9ULV4	CORO1C	8	4.33333	0.0789276	1.84615
Q92616	GCN1L1	9	5	0.294256	1.8
P09211	GSTP1	12	6.66667	0.285833	1.8
P19367	HK1	6	3.33333	0.116117	1.8
Q71U36	TUBA1A	18.3333	10.3333	0.285697	1.77419
P17655	CAPN2	11.6667	6.66667	0.187041	1.75
P00387	CYB5R3	11.6667	6.66667	0.0865526	1.75
P61247	RPS3A	6.33333	3.66667	0.518519	1.72727
P18206	VCL	39.3333	23	0.261638	1.71014
P35580	MYH10	9.66667	5.66667	0.272294	1.70588
P35579	MYH9	214	126.333	0.0235673	1.69393
P08107	HSPA1B	20.3333	12.3333	0.385505	1.64865
P41250	GARS	15.3333	9.33333	0.300945	1.64286
P36578	RPL4	12	7.33333	0.398676	1.63636
P05388	RPLP0	6	3.66667	0.576633	1.63636
P60842	EIF4A1	16.6667	10.3333	0.27582	1.6129
Q86VP6	CAND1	13.3333	8.33333	0.231054	1.6
P41252	IARS	5.33333	3.33333	0.515752	1.6
B0V043	VARS	14.3333	9	0.258771	1.59259
P21333	FLNA	264	166	0.103873	1.59036
Q00839	HNRNPU	12.6667	8	0.176644	1.58333
P07355	ANXA2	77	48.6667	0.117711	1.58219
P08133	ANXA6	32.6667	20.6667	0.16891	1.58065
P00352	ALDH1A1	30	19	0.297933	1.57895
P55786	NPEPPS	10	6.33333	0.445117	1.57895
P31948	STIP1	13.6667	8.66667	0.00257026	1.57692
P27348	YWHAQ	8.33333	5.33333	0.401207	1.5625
P04406	GAPDH	116.333	75.3333	0.222008	1.54425
O43707	ACTN4	75.3333	49.3333	0.115506	1.52703
P26641	EEF1G	13.6667	9	0.132092	1.51852
P26038	MSN	19.6667	13	0.201951	1.51282
P60709	ACTB	78	51.6667	0.0810904	1.50968
P52209	PGD	11	7.33333	0.472787	1.5
P55060	CSE1L	8.33333	5.66667	0.498867	1.47059
P55072	VCP	65.3333	44.6667	0.265173	1.46269
P62258	YWHAE	6.33333	4.33333	0.53908	1.46154
P54136	RARS	5.33333	3.66667	0.63499	1.45455
P23284	PPIB	5.66667	4	0.582285	1.41667
P08758	ANXA5	24.3333	17.3333	0.3551	1.40385
Q92598	HSPH1	21	15	0.357387	1.4
P68104	EEF1A1	44.6667	32	0.194267	1.39583
P38646	HSPA9	21.3333	15.3333	0.469648	1.3913
P78371	CCT2	9.66667	7	0.521576	1.38095
P09936	UCHL1	9.66667	7	0.574819	1.38095
P23526	AHCY	8	6	0.613011	1.33333
P27824	CANX	20.3333	15.3333	0.367117	1.32609
Q06210	GFPT1	12.3333	9.33333	0.186822	1.32143
P04843	RPN1	8.66667	6.66667	0.47837	1.3
P05023	ATP1A1	7.33333	5.66667	0.584846	1.29412
P14618	PKM	205.667	159.333	0.355016	1.29079
P78527	PRKDC	13.3333	10.3333	0.559113	1.29032
P08238	HSP90AB1	58	45	0.384232	1.28889
P60174	TPI1	18.6667	14.6667	0.461969	1.27273
Q9Y678	COPG1	9.33333	7.33333	0.686575	1.27273
P48643	CCT5	15.6667	12.3333	0.586737	1.27027
Q07065	CKAP4	16	12.6667	0.409368	1.26316
P06576	ATP5B	13	10.3333	0.589946	1.25806
P61978	HNRNPK	5.66667	4.66667	0.716026	1.21429
Q92499	DDX1	5.66667	4.66667	0.693197	1.21429
P63244	GNB2L1	11.6667	10	0.704917	1.16667
Q16531	DDB1	7.66667	6.66667	0.53908	1.15
Q9Y4L1	HYOU1	5.33333	4.66667	0.887465	1.14286
P34932	HSPA4	23	21	0.744041	1.09524
P13667	PDIA4	7.66667	7	0.872158	1.09524
P40939	HADHA	11.6667	10.6667	0.842375	1.09375
O43175	PHGDH	8	7.33333	0.900588	1.09091
O75083	WDR1	12	11	0.818549	1.09091
P40227	CCT6A	8.66667	8	0.691761	1.08333
P06744	GPI	15.6667	14.6667	0.842375	1.06818
P26639	TARS	12	11.3333	0.91378	1.05882
Q9BUF5	TUBB6	10.3333	10	0.889917	1.03333
P49588	AARS	10.3333	10	0.945649	1.03333
O43776	NARS	10.6667	10.3333	0.947022	1.03226
P22314	UBA1	36.6667	35.6667	0.892461	1.02804
P00558	PGK1	13.3333	13	0.952605	1.02564
P27797	CALR	22	21.6667	0.9716	1.01538
Q15084	PDIA6	14.3333	14.3333	1	1
P50991	CCT4	9.66667	9.66667	1	1
P11498	PC	8.66667	8.66667	1	1
O95373	IPO7	5.33333	5.33333	1	1
P11142	HSPA8	58	58.6667	0.97411	0.988636
Q08211	DHX9	8.66667	9	0.901872	0.962963
P08670	VIM	53.3333	55.6667	0.91083	0.958084
Q00610	CLTC	90	94.3333	0.70495	0.954064
Q7KZF4	SND1	18.3333	19.3333	0.915245	0.948276
P50395	GDI2	9.33333	10	0.869278	0.933333
O75369	FLNB	20.6667	22.3333	0.774466	0.925373
Q15149	PLEC	13	14.3333	0.79381	0.906977
P62937	PPIA	8.33333	9.33333	0.651959	0.892857
P29401	TKT	44.3333	49.6667	0.708915	0.892617
P14625	HSP90B1	63.6667	72	0.641773	0.884259
P06396	GSN	15.3333	17.6667	0.672273	0.867925
Q16658	FSCN1	9.66667	11.3333	0.705826	0.852941
P17987	TCP1	11	13	0.757756	0.846154
P07814	EPRS	14.3333	17	0.6592	0.843137
P50990	CCT8	15.3333	18.3333	0.704567	0.836364
P53396	ACLY	18.3333	22.3333	0.504937	0.820896
P07195	LDHB	14.6667	18	0.73006	0.814815
P07900	HSP90AA1	55	68	0.427677	0.808824
P07237	P4HB	29.3333	37	0.569077	0.792793
P40926	MDH2	14.6667	18.6667	0.571467	0.785714
Q06830	PRDX1	8.66667	12	0.526232	0.722222
Q99832	CCT7	11.6667	16.6667	0.48127	0.7
P30101	PDIA3	16.6667	27	0.219388	0.617284
P25705	ATP5A1	15.6667	26.3333	0.446842	0.594937
Q9P2J5	LARS	5.33333	9.33333	0.250815	0.571429
P10809	HSPD1	7	16	0.160276	0.4375
