# Supplementary material for: Human cytomegalovirus-induced host protein citrullination is crucial for viral replication
Source: Nat Commun. 2021 Jun 23;12:3910. doi: 10.1038/s41467-021-24178-6 (PMC8222335; doi:10.1038/s41467-021-24178-6)
Supplement: Supplementary file 5 — Supplementary Data 3 [file 41467_2021_24178_MOESM5_ESM.xlsx]

## Sheet: Viral Spectral Counting
Enrichment ratios of viral citrullinated proteins identified from HCMV vs mock-infected HFFs at 48 and 96 hpi. The values for three independent experiments are shown.
		Unique_pep_SC
ID	Protein	hpi48_1	hpi48_2	hpi48_3	hpi96_1	hpi96_2	hpi96_3	mock48_1	mock48_2	mock48_3	mock96_1	mock96_2	mock96_3
F5H8Q3	UL148	0	7	2	15	12	8	0	0	0	0	0	0
F5HA93	TRX1	0	0	0	4	2	0	0	0	0	0	0	0
F5HAC7	CEP2	0	0	0	35	12	12	0	0	0	0	0	0
F5HAY6	VICA	19	13	9	3	0	5	0	0	0	0	0	0
F5HB40	UL84	5	4	2	21	35	21	0	0	0	0	0	0
F5HB41	US30	2	0	0	0	0	0	0	0	0	0	0	0
F5HB53	GB	0	2	0	11	6	0	0	0	0	0	0	0
F5HC16	UL34	0	5	0	15	12	0	0	0	0	0	0	0
F5HC33	US09	0	0	0	4	0	0	0	0	0	0	0	0
F5HC79	TRM1	0	6	0	4	6	5	0	0	0	0	0	0
F5HC97	VPAP	53	52	20	104	99	66	0	0	0	0	0	0
F5HCM1	VIE1	9	3	1	2	4	0	0	0	0	0	0	0
F5HCU8	TRM3	4	4	3	10	3	2	0	0	0	0	0	0
F5HDC7	US22	35	42	31	57	66	47	0	0	0	0	0	0
F5HDK1	US27	0	0	0	0	5	0	0	0	0	0	0	0
F5HDQ6	DNBI	6	6	0	67	59	39	0	0	0	0	0	0
F5HEA3	TEG7	2	0	0	0	0	2	0	0	0	0	0	0
F5HF49	AN	11	15	0	23	17	18	0	0	0	0	0	0
F5HFZ4	NEC1	0	0	0	0	3	0	0	0	0	0	0	0
F5HG68	UL16P	0	3	0	0	0	0	0	0	0	0	0	0
F5HGJ4	PP85	0	3	2	0	0	0	0	0	0	0	0	0
F5HGT1	MCP	17	22	6	84	67	53	0	0	0	0	0	0
F5HGU6	UL132	0	0	0	7	0	2	0	0	0	0	0	0
F5HI87	CEP3	0	2	0	2	0	8	0	0	0	0	3	0
F5HIG1	HEPA	0	2	0	2	0	0	0	0	0	0	0	0
F5HIN9	TRX2	0	2	0	2	4	0	0	0	0	0	0	0
Q6RJQ3	UL141	8	9	4	28	17	27	0	0	0	0	0	0
Q6SVX2	TRS1	10	17	3	8	8	17	0	0	0	0	0	0
Q6SW04	IRS1	6	16	4	1	2	10	0	0	0	0	0	0
Q6SW29	VIE2	2	1	0	24	13	24	0	0	0	0	0	0
Q6SW37	EP84	0	2	0	0	0	0	0	0	0	0	0	0
Q6SW43	GM	0	0	0	13	3	6	0	0	0	0	0	0
Q6SW46	UL97	0	2	0	3	0	0	0	0	0	0	0	0
Q6SW59	PP65	5	4	2	7	9	12	0	0	0	0	0	0
Q6SW66	UL76	0	0	0	0	2	0	0	0	0	0	0	0
Q6SW73	ICP27	0	2	0	4	0	0	0	0	0	0	0	0
Q6SW77	DPOL	0	3	0	3	0	0	0	0	0	0	0	0
Q6SW79	UL52	10	11	4	22	17	9	0	0	0	0	0	0
Q6SW81	NEC2	0	3	2	4	3	3	0	0	0	0	0	0
Q6SW84	LTP	0	2	0	0	9	0	0	0	0	0	0	0
Q6SW87	RIR1	2	2	5	12	15	7	0	0	0	0	0	0
Q6SWA0	UL31	3	0	0	4	7	0	0	0	0	0	0	0
Q6SWA3	UL298	0	0	0	2	0	0	0	0	0	0	0	0
Q6SWA4	UL27	0	0	0	2	0	0	0	0	0	0	0	0
Q6SWD0	RL12	0	4	0	0	0	0	0	0	0	0	0	0
reverse_Q6SW37	EP84	0	0	0	19	16	0	0	0	0	0	0	0
reverse_Q6SWC9	RL13	0	0	0	2	0	0	0	0	0	0	0	0

## Sheet: 48h Post Infection
Viral citrullinated proteins identified from HCMV vs mock-infected HFFs at 48 hpi. Average and P-value are calculated from three independent experiments.
ID	Protein	48 hpi avg SC	Mock48 avg SC	Ratio 48hpi/Mock48	p-value
F5HC97	VPAP	41.6667	0	41.6667	0.0183842
F5HDC7	US22	36	0	36	0.000361979
F5HGT1	MCP	15	0	15	0.0337265
F5HAY6	VICA	13.6667	0	13.6667	0.00928757
Q6SVX2	TRS1	10	0	10	0.068625
F5HF49	AN	8.66667	0	8.66667	0.125445
Q6SW04	IRS1	8.66667	0	8.66667	0.0798253
Q6SW79	UL52	8.33333	0	8.33333	0.0189001
Q6RJQ3	UL141	7	0	7	0.0101636
F5HCM1	VIE1	4.33333	0	4.33333	0.145767
F5HDQ6	DNBI	4	0	4	0.116117
F5HB40	UL84	3.66667	0	3.66667	0.0141726
F5HCU8	TRM3	3.66667	0	3.66667	0.000388171
Q6SW59	PP65	3.66667	0	3.66667	0.0141726
F5H8Q3	UL148	3	0	3	0.222983
Q6SW87	RIR1	3	0	3	0.039942
F5HC79	TRM1	2	0	2	0.373901
F5HC16	UL34	1.66667	0	1.66667	0.373901
F5HGJ4	PP85	1.66667	0	1.66667	0.131778
Q6SW81	NEC2	1.66667	0	1.66667	0.131778
Q6SWD0	RL12	1.33333	0	1.33333	0.373901
F5HG68	UL16P	1	0	1	0.373901
Q6SW29	VIE2	1	0	1	0.158302
Q6SW77	DPOL	1	0	1	0.373901
Q6SWA0	UL31	1	0	1	0.373901
F5HB41	US30	0.666667	0	0.666667	0.373901
F5HB53	GB	0.666667	0	0.666667	0.373901
F5HEA3	TEG7	0.666667	0	0.666667	0.373901
F5HI87	CEP3	0.666667	0	0.666667	0.373901
F5HIG1	HEPA	0.666667	0	0.666667	0.373901
F5HIN9	TRX2	0.666667	0	0.666667	0.373901
Q6SW37	EP84	0.666667	0	0.666667	0.373901
Q6SW46	UL97	0.666667	0	0.666667	0.373901
Q6SW73	ICP27	0.666667	0	0.666667	0.373901
Q6SW84	LTP	0.666667	0	0.666667	0.373901

## Sheet: 96h Post Infection
Viral citrullinated proteins identified from HCMV vs mock-infected HFFs at 96 hpi. Average and P-value are calculated from three independent experiments.
ID	Protein	96 hpi avg SC	Mock96 avg SC	Ratio 96hpi/Mock96	p-value
F5HC97	VPAP	89.6667	0	89.6667	0.0016725
F5HGT1	MCP	68	0	68	0.00161886
F5HDC7	US22	56.6667	0	56.6667	0.000496159
F5HDQ6	DNBI	55	0	55	0.00272255
F5HB40	UL84	25.6667	0	25.6667	0.00532813
Q6RJQ3	UL141	24	0	24	0.00239819
Q6SW29	VIE2	20.3333	0	20.3333	0.00517208
F5HAC7	CEP2	19.6667	0	19.6667	0.0622931
F5HF49	AN	19.3333	0	19.3333	0.000479669
Q6SW79	UL52	16	0	16	0.0134112
F5H8Q3	UL148	11.6667	0	11.6667	0.00452406
Q6SW87	RIR1	11.3333	0	11.3333	0.00829642
Q6SVX2	TRS1	11	0	11	0.021454
Q6SW59	PP65	9.33333	0	9.33333	0.00301944
F5HC16	UL34	9	0	9	0.121004
Q6SW43	GM	7.33333	0	7.33333	0.0685636
F5HB53	GB	5.66667	0	5.66667	0.149321
F5HC79	TRM1	5	0	5	0.000978089
F5HCU8	TRM3	5	0	5	0.117881
Q6SW04	IRS1	4.33333	0	4.33333	0.202775
Q6SWA0	UL31	3.66667	0	3.66667	0.144818
F5HI87	CEP3	3.33333	1	3.33333	0.420778
Q6SW81	NEC2	3.33333	0	3.33333	0.000562004
F5HGU6	UL132	3	0	3	0.222983
Q6SW84	LTP	3	0	3	0.373901
F5HAY6	VICA	2.66667	0	2.66667	0.140357
F5HA93	TRX1	2	0	2	0.158302
F5HCM1	VIE1	2	0	2	0.158302
F5HIN9	TRX2	2	0	2	0.158302
F5HDK1	US27	1.66667	0	1.66667	0.373901
F5HC33	US09	1.33333	0	1.33333	0.373901
Q6SW73	ICP27	1.33333	0	1.33333	0.373901
F5HFZ4	NEC1	1	0	1	0.373901
Q6SW46	UL97	1	0	1	0.373901
Q6SW77	DPOL	1	0	1	0.373901
F5HEA3	TEG7	0.666667	0	0.666667	0.373901
F5HIG1	HEPA	0.666667	0	0.666667	0.373901
Q6SW66	UL76	0.666667	0	0.666667	0.373901
Q6SWA3	UL298	0.666667	0	0.666667	0.373901
Q6SWA4	UL27	0.666667	0	0.666667	0.373901
