# Supplementary material for: Human cytomegalovirus-induced host protein citrullination is crucial for viral replication
Source: Nat Commun. 2021 Jun 23;12:3910. doi: 10.1038/s41467-021-24178-6 (PMC8222335; doi:10.1038/s41467-021-24178-6)
Supplement: Supplementary file 6 — Supplementary Data 4 [file 41467_2021_24178_MOESM6_ESM.xlsx]

## Sheet: Sheet1
Host citrullinated proteins identified from HCMV wtAD169- vs mock-infected HFFs at 48 hpi.
	Identified Proteins	Accession Number	Molecular Weight	Log2 [Fold Change, Medium/Light]*	T-Test (p-value)
	Eukaryotic translation initiation factor 2 subunit 3	sp|P41091|IF2G_HUMAN (+2)	51 kDa	8.14	--
	Isoform 2 of Interferon-induced GTP-binding protein Mx1	sp|P20591-2|MX1_HUMAN (+1)	56 kDa	6.2	< 0.0001
	T-complex protein 1 subunit beta	sp|P78371|TCPB_HUMAN	57 kDa	5.53	0.0026
	ADP/ATP translocase 3	sp|P12236|ADT3_HUMAN	33 kDa	4.96	0.00022
	Isoform 2 of Cullin-associated NEDD8-dissociated protein 1	sp|Q86VP6-2|CAND1_HUMAN (+1)	118 kDa	4.45	0.11
	Isoform 2 of Interferon-induced protein with tetratricopeptide repeats 1 IFIT1	sp|P09914-2|IFIT1_HUMAN (+1)	52 kDa	4.06	0.015
	40S ribosomal protein S5	sp|P46782|RS5_HUMAN	23 kDa	3.93	0.069
	40S ribosomal protein S3a	sp|P61247|RS3A_HUMAN	30 kDa	3.88	0.078
	Isoform 3 of T-complex protein 1 subunit eta	sp|Q99832-3|TCPH_HUMAN (+1)	55 kDa	3.47	0.036
	Interferon-induced protein with tetratricopeptide repeats 3 IFIT3	sp|O14879|IFIT3_HUMAN	56 kDa	3.09	0.039
	Signal transducer and activator of transcription 1-alpha/beta	sp|P42224|STAT1_HUMAN	87 kDa	2.99	< 0.0001
	Isoform 2 of Transcription intermediary factor 1-beta	sp|Q13263-2|TIF1B_HUMAN (+1)	79 kDa	2.87	0.12
	60S ribosomal protein L4	sp|P36578|RL4_HUMAN	48 kDa	2.85	0.18
	Chloride intracellular channel protein 1	sp|O00299|CLIC1_HUMAN	27 kDa	2.7	0.044
	Cofilin-1	sp|P23528|COF1_HUMAN	19 kDa	2.6	0.03
	Isoform 2 of Cytosol aminopeptidase	sp|P28838-2|AMPL_HUMAN (+1)	53 kDa	2.4	0.22
	14-3-3 protein theta	sp|P27348|1433T_HUMAN	28 kDa	2.25	0.33
	Actin, cytoplasmic 1	sp|P60709|ACTB_HUMAN	42 kDa	2.18	0.031
	Keratin, type I cytoskeletal 14	sp|P02533|K1C14_HUMAN (+1)	52 kDa	2.04	0.0045
	Isoform 2 of Tryptophan--tRNA ligase, cytoplasmic	sp|P23381-2|SYWC_HUMAN (+1)	49 kDa	1.98	0.0021
	Keratin, type II cytoskeletal 6C	sp|P48668|K2C6C_HUMAN (+2)	60 kDa	1.9	< 0.0001
	Keratin, type I cytoskeletal 16	sp|P08779|K1C16_HUMAN (+1)	51 kDa	1.81	0.00034
	Isoform Beta of Heat shock protein 105 kDa	sp|Q92598-2|HS105_HUMAN (+2)	92 kDa	1.72	0.00017
	Stress-70 protein, mitochondrial	sp|P38646|GRP75_HUMAN	74 kDa	1.63	0.14
	Malate dehydrogenase, mitochondrial	sp|P40926|MDHM_HUMAN	36 kDa	1.48	0.17
	Importin subunit beta-1	sp|Q14974|IMB1_HUMAN	97 kDa	1.41	0.19
	Isoform 2 of Malate dehydrogenase, cytoplasmic	sp|P40925-2|MDHC_HUMAN (+2)	27 kDa	1.4	0.28
	Keratin, type II cytoskeletal 5	sp|P13647|K2C5_HUMAN (+1)	62 kDa	1.33	0.055
	Isoform Monomeric of Arginine--tRNA ligase, cytoplasmic	sp|P54136-2|SYRC_HUMAN (+1)	67 kDa	1.33	0.33
	Zyxin	sp|Q15942|ZYX_HUMAN	61 kDa	1.32	0.53
	Heat shock cognate 71 kDa protein	sp|P11142|HSP7C_HUMAN	71 kDa	1.24	< 0.0001
	Keratin, type I cytoskeletal 10	sp|P13645|K1C10_HUMAN (+1)	59 kDa	1.2	< 0.0001
	Actin, cytoplasmic 2	sp|P63261|ACTG_HUMAN	42 kDa	1.2	0.29
	Isoform 2 of T-complex protein 1 subunit theta	sp|P50990-2|TCPQ_HUMAN (+1)	58 kDa	1.18	0.00064
	Isoform 2 of Heat shock 70 kDa protein 1A	sp|P0DMV8-2|HS71A_HUMAN (+2)	64 kDa	1.17	< 0.0001
	Protein Churchill	sp|Q8WUH1|CHUR_HUMAN	16 kDa	1.13	0.019
	Keratin, type II cytoskeletal 2 epidermal	sp|P35908|K22E_HUMAN (+1)	65 kDa	1.12	< 0.0001
	Glutathione S-transferase P	sp|P09211|GSTP1_HUMAN	23 kDa	1.08	0.41
	Isoform 3 of Sodium/potassium-transporting ATPase subunit alpha-1	sp|P05023-3|AT1A1_HUMAN (+2)	110 kDa	1.07	0.0002
	Isoform 2 of Tropomyosin alpha-3 chain	sp|P06753-2|TPM3_HUMAN (+1)	29 kDa	1.06	0.47
	Peroxisomal multifunctional enzyme type 2	sp|P51659|DHB4_HUMAN	80 kDa	1.06	0.015
	Heat shock protein HSP 90-beta	sp|P08238|HS90B_HUMAN	83 kDa	1.01	< 0.0001
	ADP/ATP translocase 2	sp|P05141|ADT2_HUMAN	33 kDa	0.99	< 0.0001
	Isoform 2 of Heterogeneous nuclear ribonucleoprotein U	sp|Q00839-2|HNRPU_HUMAN (+1)	89 kDa	0.94	0.00041
	Isoform B of AP-2 complex subunit alpha-1	sp|O95782-2|AP2A1_HUMAN (+1)	105 kDa	0.94	0.087
	Keratin, type II cytoskeletal 1	sp|P04264|K2C1_HUMAN (+1)	66 kDa	0.94	< 0.0001
	Calpain-1 catalytic subunit	sp|P07384|CAN1_HUMAN	82 kDa	0.94	0.37
	Isoform 2 of Acetyl-CoA carboxylase 1	sp|Q13085-2|ACACA_HUMAN (+3)	260 kDa	0.94	< 0.0001
	T-complex protein 1 subunit alpha	sp|P17987|TCPA_HUMAN	60 kDa	0.92	0.0083
	Puromycin-sensitive aminopeptidase	sp|P55786|PSA_HUMAN	103 kDa	0.91	0.094
	Isoform 2 of Heat shock protein HSP 90-alpha	sp|P07900-2|HS90A_HUMAN (+1)	98 kDa	0.9	< 0.0001
	Isoform 3 of Histone-binding protein RBBP4	sp|Q09028-3|RBBP4_HUMAN (+1)	46 kDa	0.82	0.51
	ATP-dependent RNA helicase DDX39A	sp|O00148|DX39A_HUMAN (+2)	49 kDa	0.75	0.15
	Isoform 2 of Heterogeneous nuclear ribonucleoprotein K	sp|P61978-2|HNRPK_HUMAN (+2)	51 kDa	0.74	0.14
	Peroxiredoxin-6	sp|P30041|PRDX6_HUMAN	25 kDa	0.73	0.14
	Isoform 2 of Dermcidin	sp|P81605-2|DCD_HUMAN (+1)	12 kDa	0.73	0.1
	L-lactate dehydrogenase A chain	sp|P00338|LDHA_HUMAN	37 kDa	0.72	0.25
	Isoform PML-7 of Protein PML	sp|P29590-10|PML_HUMAN (+11)	49 kDa	0.72	0.016
	Isoform 2 of Asparagine synthetase [glutamine-hydrolyzing]	sp|P08243-2|ASNS_HUMAN (+2)	62 kDa	0.7	0.011
	Isoform 2 of Poly(rC)-binding protein 2	sp|Q15366-2|PCBP2_HUMAN (+7)	39 kDa	0.69	0.15
	Moesin	sp|P26038|MOES_HUMAN	68 kDa	0.69	0.2
	Transitional endoplasmic reticulum ATPase	sp|P55072|TERA_HUMAN	89 kDa	0.68	0.0022
	Bifunctional glutamate/proline--tRNA ligase	sp|P07814|SYEP_HUMAN	171 kDa	0.65	0.043
	Elongation factor 1-alpha 1	sp|P68104|EF1A1_HUMAN (+1)	50 kDa	0.64	0.23
	Isoform 2 of T-complex protein 1 subunit gamma	sp|P49368-2|TCPG_HUMAN (+1)	56 kDa	0.62	0.0009
	Aspartate aminotransferase, mitochondrial	sp|P00505|AATM_HUMAN	48 kDa	0.61	0.32
	Elongation factor 2	sp|P13639|EF2_HUMAN	95 kDa	0.59	< 0.0001
	Isoform 2 of Glutamine--fructose-6-phosphate aminotransferase [isomerizing] 1	sp|Q06210-2|GFPT1_HUMAN (+1)	77 kDa	0.57	< 0.0001
	Isoform 2 of 6-phosphogluconate dehydrogenase, decarboxylating	sp|P52209-2|6PGD_HUMAN (+1)	52 kDa	0.55	0.069
	Isoform 2 of ATP-citrate synthase	sp|P53396-2|ACLY_HUMAN (+2)	120 kDa	0.54	0.00013
	Pyruvate carboxylase, mitochondrial	sp|P11498|PYC_HUMAN	130 kDa	0.49	0.00094
	60 kDa heat shock protein, mitochondrial	sp|P10809|CH60_HUMAN	61 kDa	0.47	0.23
	Phospholipase D3	sp|Q8IV08|PLD3_HUMAN	55 kDa	0.46	0.00054
	Keratin, type I cytoskeletal 9	sp|P35527|K1C9_HUMAN (+1)	62 kDa	0.46	0.0012
	Transferrin receptor protein 1	sp|P02786|TFR1_HUMAN	85 kDa	0.45	0.022
	Peroxiredoxin-1	sp|Q06830|PRDX1_HUMAN	22 kDa	0.45	0.051
	Isoform 2 of UDP-glucose 6-dehydrogenase	sp|O60701-2|UGDH_HUMAN (+2)	48 kDa	0.45	0.16
	Alpha-enolase	sp|P06733|ENOA_HUMAN	47 kDa	0.45	0.085
	Isoform 2 of Adenosylhomocysteinase	sp|P23526-2|SAHH_HUMAN (+1)	45 kDa	0.45	0.29
	Isoform 2 of Stress-induced-phosphoprotein 1	sp|P31948-2|STIP1_HUMAN (+2)	68 kDa	0.41	0.04
	60S ribosomal protein L14	sp|P50914|RL14_HUMAN	23 kDa	0.41	0.31
	Protein-glutamine gamma-glutamyltransferase 2	sp|P21980|TGM2_HUMAN	77 kDa	0.4	0.069
	Ras-related protein Rab-7a	sp|P51149|RAB7A_HUMAN	23 kDa	0.39	0.24
	Fatty acid synthase	sp|P49327|FAS_HUMAN	273 kDa	0.39	0.25
	Methylcrotonoyl-CoA carboxylase subunit alpha, mitochondrial	sp|Q96RQ3|MCCA_HUMAN	80 kDa	0.36	0.0048
	Isoform 2 of Gelsolin	sp|P06396-2|GELS_HUMAN	81 kDa	0.34	0.024
	Receptor of activated protein C kinase 1	sp|P63244|RACK1_HUMAN	35 kDa	0.33	0.31
	ATP51A	ATP51A (+2)	54 kDa	0.31	0.05
	Isoform 2 of Ubiquitin-like modifier-activating enzyme 1	sp|P22314-2|UBA1_HUMAN (+1)	114 kDa	0.3	0.0094
	Beta-hexosaminidase subunit beta	sp|P07686|HEXB_HUMAN	63 kDa	0.29	0.5
	Isoform 2 of Multifunctional protein ADE2	sp|P22234-2|PUR6_HUMAN (+1)	48 kDa	0.29	0.68
	Isoleucine--tRNA ligase, mitochondrial	sp|Q9NSE4|SYIM_HUMAN	114 kDa	0.27	0.093
	Far upstream element-binding protein 2	sp|Q92945|FUBP2_HUMAN	73 kDa	0.25	0.061
	Isoform 2 of Coatomer subunit beta'	sp|P35606-2|COPB2_HUMAN (+1)	99 kDa	0.25	0.58
	Endoplasmin	sp|P14625|ENPL_HUMAN	92 kDa	0.22	0.33
	Isoform 1 of Voltage-dependent anion-selective channel protein 2	sp|P45880-1|VDAC2_HUMAN (+2)	33 kDa	0.21	0.22
	Isoform 2 of Propionyl-CoA carboxylase alpha chain, mitochondrial	sp|P05165-2|PCCA_HUMAN (+2)	77 kDa	0.21	0.029
	L-lactate dehydrogenase B chain	sp|P07195|LDHB_HUMAN	37 kDa	0.21	0.5
	Isoform 2 of Annexin A6	sp|P08133-2|ANXA6_HUMAN (+1)	72 kDa	0.19	0.16
	Isoform Long of Glucose-6-phosphate 1-dehydrogenase	sp|P11413-2|G6PD_HUMAN (+1)	64 kDa	0.19	0.56
	Tubulin beta-4B chain	sp|P68371|TBB4B_HUMAN	50 kDa	0.18	0.61
	Talin-1	sp|Q9Y490|TLN1_HUMAN	270 kDa	0.17	0.43
	Isoform 2 of Clathrin heavy chain 1	sp|Q00610-2|CLH1_HUMAN (+1)	188 kDa	0.17	0.25
	Peptidyl-prolyl cis-trans isomerase A	sp|P62937|PPIA_HUMAN	18 kDa	0.16	0.051
	Isoform 2 of Calnexin	sp|P27824-2|CALX_HUMAN (+1)	72 kDa	0.15	0.45
	Isoform 2 of Plastin-3	sp|P13797-2|PLST_HUMAN (+2)	69 kDa	0.15	0.65
	14-3-3 protein zeta/delta	sp|P63104|1433Z_HUMAN	28 kDa	0.14	0.27
	Dolichyl-diphosphooligosaccharide--protein glycosyltransferase subunit 1	sp|P04843|RPN1_HUMAN	69 kDa	0.14	0.38
	Cytoplasmic dynein 1 heavy chain 1	sp|Q14204|DYHC1_HUMAN	532 kDa	0.13	0.46
	Ras GTPase-activating-like protein IQGAP1	sp|P46940|IQGA1_HUMAN	189 kDa	0.13	0.52
	40S ribosomal protein S2	sp|P15880|RS2_HUMAN	31 kDa	0.12	0.57
	40S ribosomal protein SA	sp|P08865|RSSA_HUMAN	33 kDa	0.11	0.15
	Isoform 2 of Thioredoxin domain-containing protein 5	sp|Q8NBS9-2|TXND5_HUMAN (+1)	36 kDa	0.11	0.35
	Staphylococcal nuclease domain-containing protein 1	sp|Q7KZF4|SND1_HUMAN	102 kDa	0.11	0.55
	Elongation factor 1-gamma	sp|P26641|EF1G_HUMAN	50 kDa	0.09	0.37
	Isoform 2 of Glucosidase 2 subunit beta	sp|P14314-2|GLU2B_HUMAN (+1)	59 kDa	0.09	0.84
	Isoform 2 of LIM and SH3 domain protein 1	sp|Q14847-2|LASP1_HUMAN (+2)	36 kDa	0.08	0.76
	Glycine--tRNA ligase	sp|P41250|GARS_HUMAN	83 kDa	0.07	0.79
	Isoform 2 of Extended synaptotagmin-1	sp|Q9BSJ8-2|ESYT1_HUMAN (+1)	124 kDa	0.07	0.85
	Ribonuclease inhibitor	sp|P13489|RINI_HUMAN	50 kDa	0.06	0.82
	Isoform 1 of Vinculin	sp|P18206-2|VINC_HUMAN (+1)	117 kDa	0.05	0.74
	Protein disulfide-isomerase A4	sp|P13667|PDIA4_HUMAN	73 kDa	0.05	0.84
	Glucose-6-phosphate isomerase	sp|P06744|G6PI_HUMAN	63 kDa	0.04	0.83
	HLA class I histocompatibility antigen, A-68 alpha chain	sp|P01891|1A68_HUMAN (+12)	41 kDa	0.04	0.85
	Valine--tRNA ligase	sp|P26640|SYVC_HUMAN	140 kDa	0.03	0.89
	Galectin-1	sp|P09382|LEG1_HUMAN	15 kDa	0.03	0.97
	Isoform 2 of Very long-chain specific acyl-CoA dehydrogenase, mitochondrial	sp|P49748-2|ACADV_HUMAN (+2)	68 kDa	0.02	0.87
	Isoform 2 of Triosephosphate isomerase	sp|P60174-1|TPIS_HUMAN (+1)	27 kDa	0.01	0.99
	Guanine nucleotide-binding protein G(I)/G(S)/G(T) subunit beta-2	sp|P62879|GBB2_HUMAN (+1)	37 kDa	0	--
	Calponin-2	sp|Q99439|CNN2_HUMAN	34 kDa	0	--
	Endoplasmic reticulum resident protein 44	sp|Q9BS26|ERP44_HUMAN	47 kDa	0	--
	Isoform 2 of Transketolase	sp|P29401-2|TKT_HUMAN (+1)	69 kDa	-0.01	0.96
	Isoform 2 of DNA-dependent protein kinase catalytic subunit	sp|P78527-2|PRKDC_HUMAN (+1)	466 kDa	-0.01	0.98
	Annexin A5	sp|P08758|ANXA5_HUMAN	36 kDa	-0.01	0.96
	Phosphoglycerate mutase 1	sp|P18669|PGAM1_HUMAN	29 kDa	-0.02	0.9
	Isoform 2 of Procollagen-lysine,2-oxoglutarate 5-dioxygenase 1	sp|Q02809-2|PLOD1_HUMAN (+1)	88 kDa	-0.03	0.92
	Actin-related protein 2/3 complex subunit 1B	sp|O15143|ARC1B_HUMAN	41 kDa	-0.03	0.87
	Pyruvate kinase PKM	sp|P14618|KPYM_HUMAN	58 kDa	-0.04	0.73
	Peroxiredoxin-4	sp|Q13162|PRDX4_HUMAN	31 kDa	-0.05	0.71
	Tubulin alpha-1B chain	sp|P68363|TBA1B_HUMAN	50 kDa	-0.07	0.64
	Retinal dehydrogenase 1	sp|P00352|AL1A1_HUMAN	55 kDa	-0.09	0.84
	Isoform Smooth muscle of Myosin light polypeptide 6	sp|P60660-2|MYL6_HUMAN (+1)	17 kDa	-0.1	0.93
	Isoform 3 of 26S proteasome non-ATPase regulatory subunit 2	sp|Q13200-3|PSMD2_HUMAN (+1)	86 kDa	-0.12	0.37
	Isoform 2 of Coatomer subunit alpha	sp|P53621-2|COPA_HUMAN (+1)	139 kDa	-0.12	0.53
	Isoform 2 of Glyceraldehyde-3-phosphate dehydrogenase	sp|P04406-2|G3P_HUMAN (+1)	32 kDa	-0.13	0.32
	Protein disulfide-isomerase	sp|P07237|PDIA1_HUMAN	57 kDa	-0.13	0.26
	WD repeat-containing protein 1	sp|O75083|WDR1_HUMAN	66 kDa	-0.14	0.68
	Calreticulin	sp|P27797|CALR_HUMAN	48 kDa	-0.14	0.23
	40S ribosomal protein S8	sp|P62241|RS8_HUMAN	24 kDa	-0.15	0.23
	Nucleolin	sp|P19338|NUCL_HUMAN	77 kDa	-0.17	0.59
	Transgelin-2	sp|P37802|TAGL2_HUMAN	22 kDa	-0.17	0.27
	Isoform 2 of Protein disulfide-isomerase A6	sp|Q15084-2|PDIA6_HUMAN (+4)	54 kDa	-0.18	0.099
	Alpha-actinin-4	sp|O43707|ACTN4_HUMAN	105 kDa	-0.19	0.054
	Cysteine and glycine-rich protein 1	sp|P21291|CSRP1_HUMAN	21 kDa	-0.19	0.12
	Glutamate dehydrogenase 1, mitochondrial	sp|P00367|DHE3_HUMAN	61 kDa	-0.2	0.67
	Isoform 2 of F-actin-capping protein subunit beta	sp|P47756-2|CAPZB_HUMAN (+1)	31 kDa	-0.2	0.19
	Profilin-1	sp|P07737|PROF1_HUMAN	15 kDa	-0.21	0.14
	CON__P12763	CON__P12763		-0.21	0.48
	Isoform 2 of Filamin-C	sp|Q14315-2|FLNC_HUMAN (+1)	287 kDa	-0.21	0.0033
	Isoform 2 of Unconventional myosin-Ic	sp|O00159-2|MYO1C_HUMAN (+2)	118 kDa	-0.22	0.14
	Isoform 2 of Filamin-B	sp|O75369-2|FLNB_HUMAN (+3)	276 kDa	-0.23	0.084
	Aminopeptidase N	sp|P15144|AMPN_HUMAN	110 kDa	-0.24	0.084
	Isoleucine--tRNA ligase, cytoplasmic	sp|P41252|SYIC_HUMAN	145 kDa	-0.26	0.59
	Isoform 2 of Adenylyl cyclase-associated protein 1	sp|Q01518-2|CAP1_HUMAN (+1)	52 kDa	-0.27	0.014
	Protein disulfide-isomerase A3	sp|P30101|PDIA3_HUMAN	57 kDa	-0.27	0.0068
	Polyubiquitin-B	sp|P0CG47|UBB_HUMAN (+3)	26 kDa	-0.28	0.2
	Annexin A1	sp|P04083|ANXA1_HUMAN	39 kDa	-0.29	0.17
	Isoform 2 of Myosin-10	sp|P35580-2|MYH10_HUMAN (+4)	231 kDa	-0.3	0.46
	Isoform 2 of Coronin-1C	sp|Q9ULV4-2|COR1C_HUMAN (+2)	54 kDa	-0.3	0.059
	Isoform 2 of Alanine--tRNA ligase, cytoplasmic	sp|P49588-2|SYAC_HUMAN (+1)	109 kDa	-0.31	0.36
	4-trimethylaminobutyraldehyde dehydrogenase	sp|P49189|AL9A1_HUMAN	54 kDa	-0.32	0.29
	Isoform 6 of Myoferlin	sp|Q9NZM1-6|MYOF_HUMAN (+1)	233 kDa	-0.33	0.036
	Serum albumin OS=Bos taurus	sp|P02769|ALBU_BOVIN (+1)	69 kDa	-0.34	0.11
	Isoform 2 of Neutral alpha-glucosidase AB	sp|Q14697-2|GANAB_HUMAN (+1)	109 kDa	-0.39	0.0034
	Isoform 2 of Fructose-bisphosphate aldolase A	sp|P04075-2|ALDOA_HUMAN (+1)	45 kDa	-0.39	0.016
	Isoform 2 of Alpha-aminoadipic semialdehyde dehydrogenase	sp|P49419-2|AL7A1_HUMAN	55 kDa	-0.39	0.51
	Cytoskeleton-associated protein 4	sp|Q07065|CKAP4_HUMAN	66 kDa	-0.4	0.063
	Protein transport protein Sec23A	sp|Q15436|SC23A_HUMAN	86 kDa	-0.42	0.0013
	ATP synthase subunit beta, mitochondrial	sp|P06576|ATPB_HUMAN	57 kDa	-0.44	--
	Endoplasmic reticulum chaperone BiP	sp|P11021|BIP_HUMAN	72 kDa	-0.45	0.023
	Isoform 3 of Phosphoenolpyruvate carboxykinase [GTP], mitochondrial	sp|Q16822-3|PCKGM_HUMAN (+1)	56 kDa	-0.46	0.082
	Sarcoplasmic/endoplasmic reticulum calcium ATPase 2	sp|P16615|AT2A2_HUMAN	115 kDa	-0.46	0.069
	60S ribosomal protein L13	sp|P26373|RL13_HUMAN	24 kDa	-0.47	0.14
	Isoform 10 of Protein transport protein Sec31A	sp|O94979-10|SC31A_HUMAN (+7)	128 kDa	-0.47	0.18
	Myosin-9	sp|P35579|MYH9_HUMAN	227 kDa	-0.5	< 0.0001
	Isoform C of Prelamin-A/C	sp|P02545-2|LMNA_HUMAN (+3)	65 kDa	-0.5	< 0.0001
	Protein ERGIC-53	sp|P49257|LMAN1_HUMAN	58 kDa	-0.51	0.00044
	Putative phospholipase B-like 2	sp|Q8NHP8|PLBL2_HUMAN	65 kDa	-0.55	< 0.0001
	Annexin A2	sp|P07355|ANXA2_HUMAN	39 kDa	-0.55	< 0.0001
	Myeloid-associated differentiation marker	sp|Q96S97|MYADM_HUMAN	35 kDa	-0.59	0.00059
	Heat shock protein beta-1	sp|P04792|HSPB1_HUMAN	23 kDa	-0.59	< 0.0001
	CON__P34955	CON__P34955		-0.6	0.026
	D-3-phosphoglycerate dehydrogenase	sp|O43175|SERA_HUMAN	57 kDa	-0.6	< 0.0001
	Tubulin beta chain	sp|P07437|TBB5_HUMAN	50 kDa	-0.62	< 0.0001
	Coatomer subunit gamma-1	sp|Q9Y678|COPG1_HUMAN	98 kDa	-0.62	0.0094
	Isoform 2 of Prolyl 4-hydroxylase subunit alpha-1	sp|P13674-2|P4HA1_HUMAN (+1)	61 kDa	-0.63	0.0017
	CON__P02668	CON__P02668		-0.64	0.0071
	Fascin	sp|Q16658|FSCN1_HUMAN	55 kDa	-0.66	< 0.0001
	Isoform 1 of Four and a half LIM domains protein 1	sp|Q13642-1|FHL1_HUMAN (+2)	32 kDa	-0.68	0.011
	Tropomyosin alpha-4 chain	sp|P67936|TPM4_HUMAN	29 kDa	-0.71	0.67
	Isoform 2 of Filamin-A	sp|P21333-2|FLNA_HUMAN (+1)	280 kDa	-0.71	< 0.0001
	F-actin-capping protein subunit alpha-1	sp|P52907|CAZA1_HUMAN	33 kDa	-0.71	0.0096
	Isoform 10 of Aspartyl/asparaginyl beta-hydroxylase	sp|Q12797-10|ASPH_HUMAN (+1)	83 kDa	-0.72	0.0032
	Phosphoglycerate kinase 1	sp|P00558|PGK1_HUMAN	45 kDa	-0.73	0.33
	CON__Streptavidin	CON__Streptavidin		-0.74	0.0035
	Isoform 2 of Caldesmon	sp|Q05682-2|CALD1_HUMAN (+5)	66 kDa	-0.75	0.032
	Neuroblast differentiation-associated protein AHNAK	sp|Q09666|AHNK_HUMAN	629 kDa	-0.77	0.0025
	CON__P02663	CON__P02663		-0.78	< 0.0001
	Isoform 2 of Ribosome-binding protein 1	sp|Q9P2E9-3|RRBP1_HUMAN (+1)	109 kDa	-0.79	0.00058
	CON__P02754	CON__P02754		-0.79	0.0077
	Isoform LCRMP-4 of Dihydropyrimidinase-related protein 3	sp|Q14195-2|DPYL3_HUMAN (+1)	74 kDa	-0.81	0.0071
	Vimentin	sp|P08670|VIME_HUMAN	54 kDa	-0.82	< 0.0001
	CON__P02662	CON__P02662		-0.82	< 0.0001
	Isoform 2 of Dihydropyrimidinase-related protein 2	sp|Q16555-2|DPYL2_HUMAN (+1)	58 kDa	-0.85	< 0.0001
	Isoform 2 of Plectin	sp|Q15149-2|PLEC_HUMAN (+8)	518 kDa	-0.92	< 0.0001
	Isoform 2 of Alpha-actinin-1	sp|P12814-2|ACTN1_HUMAN (+2)	103 kDa	-0.99	0.028
	CON__Q0IIK2	CON__Q0IIK2 (+1)		-0.99	0.0017
	Serpin H1	sp|P50454|SERPH_HUMAN	46 kDa	-1.05	< 0.0001
	EH domain-containing protein 2	sp|Q9NZN4|EHD2_HUMAN	61 kDa	-1.06	< 0.0001
	Isoform sGi2 of Guanine nucleotide-binding protein G(i) subunit alpha-2	sp|P04899-4|GNAI2_HUMAN (+1)	42 kDa	-1.12	0.0003
	sp|P23456|Trypsin	sp|P23456|Trypsin (+1)	24 kDa	-1.14	< 0.0001
	Cathepsin B	sp|P07858|CATB_HUMAN	38 kDa	-1.2	0.00011
	Four and a half LIM domains protein 2	sp|Q14192|FHL2_HUMAN	32 kDa	-1.39	0.00028
	CON__P02666	CON__P02666		-1.45	0.0028
	Isoform IIa of Prolyl 4-hydroxylase subunit alpha-2	sp|O15460-2|P4HA2_HUMAN (+1)	61 kDa	-1.47	0.00012
	Collagen alpha-1(VI) chain	sp|P12109|CO6A1_HUMAN	109 kDa	-1.68	0.12
	Isoform 2 of Eukaryotic translation initiation factor 3 subunit D	sp|O15371-2|EIF3D_HUMAN (+2)	58 kDa	-1.79	0.14
	Isoform 2 of Inactive tyrosine-protein kinase 7	sp|Q13308-2|PTK7_HUMAN (+4)	114 kDa	-2.41	0.00077
	Isoform 2 of Thrombospondin-1	sp|P07996-2|TSP1_HUMAN (+2)	120 kDa	-2.87	0.0036
	Isoform 2 of Cysteine--tRNA ligase, cytoplasmic	sp|P49589-2|SYCC_HUMAN (+2)	83 kDa	-3.58	0.17
	Collagen alpha-1(I) chain	sp|P02452|CO1A1_HUMAN	139 kDa	-4.2	0.11
* We did ReDiMe labeling on the peptides (See methods). The Mock samples were labeled with light formaldehyde (HCHO) and NaBH3CN, while the HCMV AD169 samples were labeled with medium formaldehyde (DCDO) and NaBH3CN.
Therefore, the medium/light ratio indicates the enrichment of citrullinated proteins in HCMV AD169 samples relative to mock.
