# Supplementary material for: Human cytomegalovirus-induced host protein citrullination is crucial for viral replication
Source: Nat Commun. 2021 Jun 23;12:3910. doi: 10.1038/s41467-021-24178-6 (PMC8222335; doi:10.1038/s41467-021-24178-6)
Supplement: Supplementary file 7 — Supplementary Data 5 [file 41467_2021_24178_MOESM7_ESM.xlsx]

## Sheet: Sheet1
Host citrullinated proteins identified from HCMV AD169-ΔIE1 vs mock-infected HFFs at 48 hpi.
	Identified Proteins	Accession Number	Molecular Weight	Log2 [Fold Change, heavy/light]*	T-Test (p-value)
	Isoform 2 of Interferon-induced GTP-binding protein Mx1	sp|P20591-2|MX1_HUMAN (+1)	56 kDa	4.37	0.016
	Isoform 3 of T-complex protein 1 subunit eta	sp|Q99832-3|TCPH_HUMAN (+1)	55 kDa	3.95	0.034
	Transgelin-2	sp|P37802|TAGL2_HUMAN	22 kDa	3.69	0.19
	Signal transducer and activator of transcription 1-alpha/beta	sp|P42224|STAT1_HUMAN	87 kDa	3.47	0.00072
	Zyxin	sp|Q15942|ZYX_HUMAN	61 kDa	3.44	0.11
	Cofilin-1	sp|P23528|COF1_HUMAN	19 kDa	3.13	0.0057
	Actin, cytoplasmic 2	sp|P63261|ACTG_HUMAN	42 kDa	3.05	0.12
	sp|P23456|Trypsin	sp|P23456|Trypsin (+1)	24 kDa	2.84	< 0.0001
	Keratin, type II cytoskeletal 5	sp|P13647|K2C5_HUMAN (+1)	62 kDa	2.83	< 0.0001
	Isoform 2 of Dermcidin	sp|P81605-2|DCD_HUMAN (+1)	12 kDa	2.8	0.056
	Isoform 2 of Cullin-associated NEDD8-dissociated protein 1	sp|Q86VP6-2|CAND1_HUMAN (+1)	118 kDa	2.66	0.46
	ADP/ATP translocase 3	sp|P12236|ADT3_HUMAN	33 kDa	2.49	0.23
	Isoform 2 of LIM and SH3 domain protein 1	sp|Q14847-2|LASP1_HUMAN (+2)	36 kDa	2.49	< 0.0001
	Keratin, type II cytoskeletal 6C	sp|P48668|K2C6C_HUMAN (+2)	60 kDa	2.38	< 0.0001
	CON__Q0IIK2	CON__Q0IIK2 (+1)		2.37	< 0.0001
	Actin, cytoplasmic 1	sp|P60709|ACTB_HUMAN	42 kDa	2.32	0.11
	Isoform 2 of Heterogeneous nuclear ribonucleoprotein U	sp|Q00839-2|HNRPU_HUMAN (+1)	89 kDa	2.23	< 0.0001
	Eukaryotic translation initiation factor 2 subunit 3	sp|P41091|IF2G_HUMAN (+2)	51 kDa	2.23	--
	Isoform 2 of Tryptophan--tRNA ligase, cytoplasmic	sp|P23381-2|SYWC_HUMAN (+1)	49 kDa	2.16	0.0026
	Isoform 2 of Malate dehydrogenase, cytoplasmic	sp|P40925-2|MDHC_HUMAN (+2)	27 kDa	2.05	0.044
	Isoform IIa of Prolyl 4-hydroxylase subunit alpha-2	sp|O15460-2|P4HA2_HUMAN (+1)	61 kDa	2	0.0057
	Interferon-induced protein with tetratricopeptide repeats 3 IFIT3	sp|O14879|IFIT3_HUMAN	56 kDa	1.94	0.15
	Chloride intracellular channel protein 1	sp|O00299|CLIC1_HUMAN	27 kDa	1.94	0.23
	Isoform 2 of Cytosol aminopeptidase	sp|P28838-2|AMPL_HUMAN (+1)	53 kDa	1.92	0.44
	Cysteine and glycine-rich protein 1	sp|P21291|CSRP1_HUMAN	21 kDa	1.89	< 0.0001
	Isoform 2 of Heterogeneous nuclear ribonucleoprotein K	sp|P61978-2|HNRPK_HUMAN (+2)	51 kDa	1.88	< 0.0001
	Isoform Long of Glucose-6-phosphate 1-dehydrogenase	sp|P11413-2|G6PD_HUMAN (+1)	64 kDa	1.88	0.05
	Serum albumin	sp|P02769|ALBU_BOVIN (+1)	69 kDa	1.84	< 0.0001
	Isoform 2 of Triosephosphate isomerase	sp|P60174-1|TPIS_HUMAN (+1)	27 kDa	1.84	< 0.0001
	Profilin-1	sp|P07737|PROF1_HUMAN	15 kDa	1.83	< 0.0001
	60S ribosomal protein L4	sp|P36578|RL4_HUMAN	48 kDa	1.81	0.57
	Collagen alpha-1(VI) chain	sp|P12109|CO6A1_HUMAN	109 kDa	1.76	0.042
	Isoform Monomeric of Arginine--tRNA ligase, cytoplasmic	sp|P54136-2|SYRC_HUMAN (+1)	67 kDa	1.76	0.091
	Heat shock protein beta-1	sp|P04792|HSPB1_HUMAN	23 kDa	1.74	< 0.0001
	Isoform 2 of Eukaryotic translation initiation factor 3 subunit D	sp|O15371-2|EIF3D_HUMAN (+2)	58 kDa	1.69	0.026
	Phosphoglycerate mutase 1	sp|P18669|PGAM1_HUMAN	29 kDa	1.69	0.0007
	Isoform 2 of Glyceraldehyde-3-phosphate dehydrogenase	sp|P04406-2|G3P_HUMAN (+1)	32 kDa	1.66	< 0.0001
	Peptidyl-prolyl cis-trans isomerase A	sp|P62937|PPIA_HUMAN	18 kDa	1.66	< 0.0001
	Peroxiredoxin-4	sp|Q13162|PRDX4_HUMAN	31 kDa	1.64	< 0.0001
	ATP synthase subunit beta, mitochondrial	sp|P06576|ATPB_HUMAN	57 kDa	1.63	--
	Isoform 2 of Adenosylhomocysteinase	sp|P23526-2|SAHH_HUMAN (+1)	45 kDa	1.59	0.0041
	Protein ERGIC-53	sp|P49257|LMAN1_HUMAN	58 kDa	1.57	0.0012
	WD repeat-containing protein 1	sp|O75083|WDR1_HUMAN	66 kDa	1.55	0.00043
	Isoform 2 of Fructose-bisphosphate aldolase A	sp|P04075-2|ALDOA_HUMAN (+1)	45 kDa	1.54	< 0.0001
	60S ribosomal protein L13	sp|P26373|RL13_HUMAN	24 kDa	1.54	0.0061
	Cathepsin B	sp|P07858|CATB_HUMAN	38 kDa	1.54	< 0.0001
	Beta-hexosaminidase subunit beta	sp|P07686|HEXB_HUMAN	63 kDa	1.5	0.018
	Keratin, type I cytoskeletal 16	sp|P08779|K1C16_HUMAN (+1)	51 kDa	1.47	0.23
	40S ribosomal protein SA	sp|P08865|RSSA_HUMAN	33 kDa	1.43	< 0.0001
	Polyubiquitin-B	sp|P0CG47|UBB_HUMAN (+3)	26 kDa	1.43	< 0.0001
	HLA class I histocompatibility antigen, A-68 alpha chain	sp|P01891|1A68_HUMAN (+12)	41 kDa	1.4	< 0.0001
	Isoform 2 of Interferon-induced protein with tetratricopeptide repeats 1 IFIT1	sp|P09914-2|IFIT1_HUMAN (+1)	52 kDa	1.39	0.0053
	Isoform 2 of UDP-glucose 6-dehydrogenase	sp|O60701-2|UGDH_HUMAN (+2)	48 kDa	1.35	0.0023
	Galectin-1	sp|P09382|LEG1_HUMAN	15 kDa	1.34	0.00045
	Fascin	sp|Q16658|FSCN1_HUMAN	55 kDa	1.3	< 0.0001
	T-complex protein 1 subunit beta	sp|P78371|TCPB_HUMAN	57 kDa	1.28	0.26
	Keratin, type I cytoskeletal 9	sp|P35527|K1C9_HUMAN (+1)	62 kDa	1.25	< 0.0001
	Protein Churchill	sp|Q8WUH1|CHUR_HUMAN	16 kDa	1.24	0.09
	Myeloid-associated differentiation marker	sp|Q96S97|MYADM_HUMAN	35 kDa	1.23	0.00015
	Putative phospholipase B-like 2	sp|Q8NHP8|PLBL2_HUMAN	65 kDa	1.16	< 0.0001
	Four and a half LIM domains protein 2	sp|Q14192|FHL2_HUMAN	32 kDa	1.12	0.00021
	Glutamate dehydrogenase 1, mitochondrial	sp|P00367|DHE3_HUMAN	61 kDa	1.07	0.018
	CON__P34955	CON__P34955		1.07	0.055
	Keratin, type II cytoskeletal 1	sp|P04264|K2C1_HUMAN (+1)	66 kDa	1.06	< 0.0001
	Isoform PML-7 of Protein PML	sp|P29590-10|PML_HUMAN (+11)	49 kDa	1.06	0.019
	CON__P12763	CON__P12763		1.05	0.19
	4-trimethylaminobutyraldehyde dehydrogenase	sp|P49189|AL9A1_HUMAN	54 kDa	1.04	0.11
	Isoform C of Prelamin-A/C	sp|P02545-2|LMNA_HUMAN (+3)	65 kDa	1.02	< 0.0001
	Stress-70 protein, mitochondrial	sp|P38646|GRP75_HUMAN	74 kDa	1.01	0.49
	Keratin, type I cytoskeletal 14	sp|P02533|K1C14_HUMAN (+1)	52 kDa	1	0.23
	Alpha-enolase	sp|P06733|ENOA_HUMAN	47 kDa	0.98	0.016
	Isoform 10 of Protein transport protein Sec31A	sp|O94979-10|SC31A_HUMAN (+7)	128 kDa	0.98	0.03
	Elongation factor 1-alpha 1	sp|P68104|EF1A1_HUMAN (+1)	50 kDa	0.98	0.16
	Isoform 2 of Transcription intermediary factor 1-beta	sp|Q13263-2|TIF1B_HUMAN (+1)	79 kDa	0.91	0.21
	Receptor of activated protein C kinase 1	sp|P63244|RACK1_HUMAN	35 kDa	0.9	0.013
	Glycine--tRNA ligase	sp|P41250|GARS_HUMAN	83 kDa	0.88	0.0015
	Isoform 2 of Adenylyl cyclase-associated protein 1	sp|Q01518-2|CAP1_HUMAN (+1)	52 kDa	0.88	0.00085
	Protein disulfide-isomerase A3	sp|P30101|PDIA3_HUMAN	57 kDa	0.87	0.00028
	Isoform 2 of T-complex protein 1 subunit gamma	sp|P49368-2|TCPG_HUMAN (+1)	56 kDa	0.87	0.28
	Neuroblast differentiation-associated protein AHNAK	sp|Q09666|AHNK_HUMAN	629 kDa	0.85	0.049
	Puromycin-sensitive aminopeptidase	sp|P55786|PSA_HUMAN	103 kDa	0.82	0.43
	Serpin H1	sp|P50454|SERPH_HUMAN	46 kDa	0.81	0.0072
	Pyruvate kinase PKM	sp|P14618|KPYM_HUMAN	58 kDa	0.81	0.00054
	Isoform 2 of Prolyl 4-hydroxylase subunit alpha-1	sp|P13674-2|P4HA1_HUMAN (+1)	61 kDa	0.8	0.048
	Tubulin beta-4B chain	sp|P68371|TBB4B_HUMAN	50 kDa	0.79	0.12
	Protein transport protein Sec23A	sp|Q15436|SC23A_HUMAN	86 kDa	0.78	0.0006
	Isoform sGi2 of Guanine nucleotide-binding protein G(i) subunit alpha-2	sp|P04899-4|GNAI2_HUMAN (+1)	42 kDa	0.77	0.092
	Keratin, type II cytoskeletal 2 epidermal	sp|P35908|K22E_HUMAN (+1)	65 kDa	0.75	0.013
	Annexin A5	sp|P08758|ANXA5_HUMAN	36 kDa	0.72	0.13
	Isoform 2 of Alanine--tRNA ligase, cytoplasmic	sp|P49588-2|SYAC_HUMAN (+1)	109 kDa	0.71	0.011
	EH domain-containing protein 2	sp|Q9NZN4|EHD2_HUMAN	61 kDa	0.7	0.02
	Heat shock cognate 71 kDa protein	sp|P11142|HSP7C_HUMAN	71 kDa	0.69	0.049
	Protein disulfide-isomerase A4	sp|P13667|PDIA4_HUMAN	73 kDa	0.69	0.0082
	CON__Streptavidin	CON__Streptavidin		0.68	0.24
	L-lactate dehydrogenase A chain	sp|P00338|LDHA_HUMAN	37 kDa	0.67	0.036
	Tubulin beta chain	sp|P07437|TBB5_HUMAN	50 kDa	0.65	0.0052
	40S ribosomal protein S3a	sp|P61247|RS3A_HUMAN	30 kDa	0.63	0.58
	Protein disulfide-isomerase	sp|P07237|PDIA1_HUMAN	57 kDa	0.62	< 0.0001
	Isoform 2 of Coatomer subunit beta'	sp|P35606-2|COPB2_HUMAN (+1)	99 kDa	0.6	0.62
	Isoform 2 of Heat shock protein HSP 90-alpha	sp|P07900-2|HS90A_HUMAN (+1)	98 kDa	0.6	0.53
	Malate dehydrogenase, mitochondrial	sp|P40926|MDHM_HUMAN	36 kDa	0.59	0.47
	Transferrin receptor protein 1	sp|P02786|TFR1_HUMAN	85 kDa	0.59	0.34
	Isoform 1 of Voltage-dependent anion-selective channel protein 2	sp|P45880-1|VDAC2_HUMAN (+2)	33 kDa	0.59	0.44
	14-3-3 protein theta	sp|P27348|1433T_HUMAN	28 kDa	0.52	0.64
	Isoform 2 of Procollagen-lysine,2-oxoglutarate 5-dioxygenase 1	sp|Q02809-2|PLOD1_HUMAN (+1)	88 kDa	0.51	0.2
	Isoform 2 of Protein disulfide-isomerase A6	sp|Q15084-2|PDIA6_HUMAN (+4)	54 kDa	0.5	0.21
	Isoform 2 of Transketolase	sp|P29401-2|TKT_HUMAN (+1)	69 kDa	0.47	0.12
	Isoform 2 of Filamin-B	sp|O75369-2|FLNB_HUMAN (+3)	276 kDa	0.47	0.51
	40S ribosomal protein S5	sp|P46782|RS5_HUMAN	23 kDa	0.43	0.75
	Glutathione S-transferase P	sp|P09211|GSTP1_HUMAN	23 kDa	0.42	0.68
	Annexin A2	sp|P07355|ANXA2_HUMAN	39 kDa	0.4	0.062
	Isoform 2 of F-actin-capping protein subunit beta	sp|P47756-2|CAPZB_HUMAN (+1)	31 kDa	0.33	0.047
	Isoform 2 of Caldesmon	sp|Q05682-2|CALD1_HUMAN (+5)	66 kDa	0.32	0.68
	Isoform Beta of Heat shock protein 105 kDa	sp|Q92598-2|HS105_HUMAN (+2)	92 kDa	0.31	0.76
	Retinal dehydrogenase 1	sp|P00352|AL1A1_HUMAN	55 kDa	0.3	0.33
	D-3-phosphoglycerate dehydrogenase	sp|O43175|SERA_HUMAN	57 kDa	0.28	0.72
	Isoform 2 of Thioredoxin domain-containing protein 5	sp|Q8NBS9-2|TXND5_HUMAN (+1)	36 kDa	0.27	0.64
	Endoplasmic reticulum chaperone BiP	sp|P11021|BIP_HUMAN	72 kDa	0.27	0.38
	Phosphoglycerate kinase 1	sp|P00558|PGK1_HUMAN	45 kDa	0.27	0.64
	L-lactate dehydrogenase B chain	sp|P07195|LDHB_HUMAN	37 kDa	0.26	0.28
	Keratin, type I cytoskeletal 10	sp|P13645|K1C10_HUMAN (+1)	59 kDa	0.26	0.35
	Moesin	sp|P26038|MOES_HUMAN	68 kDa	0.25	0.51
	Isoform 2 of Thrombospondin-1	sp|P07996-2|TSP1_HUMAN (+2)	120 kDa	0.24	0.67
	Peroxiredoxin-1	sp|Q06830|PRDX1_HUMAN	22 kDa	0.24	0.88
	Annexin A1	sp|P04083|ANXA1_HUMAN	39 kDa	0.23	0.77
	60 kDa heat shock protein, mitochondrial	sp|P10809|CH60_HUMAN	61 kDa	0.2	0.84
	ATP51A	ATP51A (+2)	54 kDa	0.19	0.76
	Isoform Smooth muscle of Myosin light polypeptide 6	sp|P60660-2|MYL6_HUMAN (+1)	17 kDa	0.18	0.55
	Isoform 2 of Dihydropyrimidinase-related protein 2	sp|Q16555-2|DPYL2_HUMAN (+1)	58 kDa	0.16	0.87
	Calreticulin GN=CALR PE=1 SV=1	sp|P27797|CALR_HUMAN	48 kDa	0.15	0.87
	Isoform 2 of Cysteine--tRNA ligase, cytoplasmic	sp|P49589-2|SYCC_HUMAN (+2)	83 kDa	0.14	0.82
	Heat shock protein HSP 90-beta	sp|P08238|HS90B_HUMAN	83 kDa	0.13	0.89
	Isoform 2 of Neutral alpha-glucosidase AB	sp|Q14697-2|GANAB_HUMAN (+1)	109 kDa	0.1	0.86
	Isoform B of AP-2 complex subunit alpha-1	sp|O95782-2|AP2A1_HUMAN (+1)	105 kDa	0.06	0.91
	Tubulin alpha-1B chain	sp|P68363|TBA1B_HUMAN	50 kDa	0.04	0.99
	Cytoskeleton-associated protein 4	sp|Q07065|CKAP4_HUMAN	66 kDa	0.02	0.94
	Guanine nucleotide-binding protein G(I)/G(S)/G(T) subunit beta-2	sp|P62879|GBB2_HUMAN (+1)	37 kDa	0	--
	Calponin-2	sp|Q99439|CNN2_HUMAN	34 kDa	0	--
	Endoplasmic reticulum resident protein 44	sp|Q9BS26|ERP44_HUMAN	47 kDa	0	--
	Endoplasmin	sp|P14625|ENPL_HUMAN	92 kDa	-0.04	0.95
	Isoform 1 of Four and a half LIM domains protein 1	sp|Q13642-1|FHL1_HUMAN (+2)	32 kDa	-0.05	0.92
	F-actin-capping protein subunit alpha-1	sp|P52907|CAZA1_HUMAN	33 kDa	-0.08	0.88
	Protein-glutamine gamma-glutamyltransferase 2	sp|P21980|TGM2_HUMAN	77 kDa	-0.09	0.92
	Talin-1	sp|Q9Y490|TLN1_HUMAN	270 kDa	-0.1	0.72
	Isoform 2 of Glucosidase 2 subunit beta	sp|P14314-2|GLU2B_HUMAN (+1)	59 kDa	-0.11	0.85
	Elongation factor 2	sp|P13639|EF2_HUMAN	95 kDa	-0.13	0.66
	T-complex protein 1 subunit alpha	sp|P17987|TCPA_HUMAN	60 kDa	-0.14	0.81
	40S ribosomal protein S2	sp|P15880|RS2_HUMAN	31 kDa	-0.16	0.88
	Far upstream element-binding protein 2	sp|Q92945|FUBP2_HUMAN	73 kDa	-0.18	0.72
	Isoform 3 of 26S proteasome non-ATPase regulatory subunit 2	sp|Q13200-3|PSMD2_HUMAN (+1)	86 kDa	-0.18	0.74
	ATP-dependent RNA helicase DDX39A	sp|O00148|DX39A_HUMAN (+2)	49 kDa	-0.19	0.91
	Isoform 2 of 6-phosphogluconate dehydrogenase, decarboxylating	sp|P52209-2|6PGD_HUMAN (+1)	52 kDa	-0.22	0.71
	Isoform 2 of Very long-chain specific acyl-CoA dehydrogenase, mitochondrial	sp|P49748-2|ACADV_HUMAN (+2)	68 kDa	-0.24	0.71
	Isoform 10 of Aspartyl/asparaginyl beta-hydroxylase	sp|Q12797-10|ASPH_HUMAN (+1)	83 kDa	-0.28	0.68
	Isoform 2 of Gelsolin	sp|P06396-2|GELS_HUMAN	81 kDa	-0.3	0.49
	Isoform 2 of Annexin A6	sp|P08133-2|ANXA6_HUMAN (+1)	72 kDa	-0.32	0.34
	Alpha-actinin-4	sp|O43707|ACTN4_HUMAN	105 kDa	-0.33	0.28
	40S ribosomal protein S8	sp|P62241|RS8_HUMAN	24 kDa	-0.34	0.59
	Isoform 2 of Propionyl-CoA carboxylase alpha chain, mitochondrial	sp|P05165-2|PCCA_HUMAN (+2)	77 kDa	-0.34	0.16
	Actin-related protein 2/3 complex subunit 1B	sp|O15143|ARC1B_HUMAN	41 kDa	-0.42	0.54
	Isoform 2 of Ubiquitin-like modifier-activating enzyme 1	sp|P22314-2|UBA1_HUMAN (+1)	114 kDa	-0.42	0.22
	Staphylococcal nuclease domain-containing protein 1	sp|Q7KZF4|SND1_HUMAN	102 kDa	-0.44	0.46
	Isoform 1 of Vinculin	sp|P18206-2|VINC_HUMAN (+1)	117 kDa	-0.45	0.24
	Sarcoplasmic/endoplasmic reticulum calcium ATPase 2	sp|P16615|AT2A2_HUMAN	115 kDa	-0.48	0.52
	Isoform 2 of Ribosome-binding protein 1	sp|Q9P2E9-3|RRBP1_HUMAN (+1)	109 kDa	-0.51	0.51
	Isoform 2 of Coronin-1C	sp|Q9ULV4-2|COR1C_HUMAN (+2)	54 kDa	-0.53	0.89
	Calpain-1 catalytic subunit	sp|P07384|CAN1_HUMAN	82 kDa	-0.54	0.83
	Isoform 2 of Myosin-10	sp|P35580-2|MYH10_HUMAN (+4)	231 kDa	-0.54	0.52
	Tropomyosin alpha-4 chain	sp|P67936|TPM4_HUMAN	29 kDa	-0.55	0.7
	Elongation factor 1-gamma	sp|P26641|EF1G_HUMAN	50 kDa	-0.56	0.28
	Isoform 3 of Phosphoenolpyruvate carboxykinase [GTP], mitochondrial	sp|Q16822-3|PCKGM_HUMAN (+1)	56 kDa	-0.56	0.6
	Nucleolin	sp|P19338|NUCL_HUMAN	77 kDa	-0.61	0.5
	Isoform 3 of Histone-binding protein RBBP4	sp|Q09028-3|RBBP4_HUMAN (+1)	46 kDa	-0.64	0.74
	Isoform 2 of Coatomer subunit alpha	sp|P53621-2|COPA_HUMAN (+1)	139 kDa	-0.68	0.086
	Peroxisomal multifunctional enzyme type 2	sp|P51659|DHB4_HUMAN	80 kDa	-0.69	0.68
	Isoform 2 of Filamin-A	sp|P21333-2|FLNA_HUMAN (+1)	280 kDa	-0.7	< 0.0001
	Transitional endoplasmic reticulum ATPase	sp|P55072|TERA_HUMAN	89 kDa	-0.71	0.11
	Isoform 2 of Tropomyosin alpha-3 chain	sp|P06753-2|TPM3_HUMAN (+1)	29 kDa	-0.72	0.46
	Vimentin	sp|P08670|VIME_HUMAN	54 kDa	-0.75	0.00013
	Isoform 2 of Inactive tyrosine-protein kinase 7	sp|Q13308-2|PTK7_HUMAN (+4)	114 kDa	-0.77	0.61
	Isoform 2 of Heat shock 70 kDa protein 1A	sp|P0DMV8-2|HS71A_HUMAN (+2)	64 kDa	-0.77	0.37
	Isoform 2 of Glutamine--fructose-6-phosphate aminotransferase [isomerizing] 1	sp|Q06210-2|GFPT1_HUMAN (+1)	77 kDa	-0.85	0.0069
	Pyruvate carboxylase, mitochondrial	sp|P11498|PYC_HUMAN	130 kDa	-0.89	0.013
	Importin subunit beta-1	sp|Q14974|IMB1_HUMAN	97 kDa	-0.92	0.51
	Isoform 2 of Alpha-aminoadipic semialdehyde dehydrogenase	sp|P49419-2|AL7A1_HUMAN	55 kDa	-0.94	0.63
	Coatomer subunit gamma-1	sp|Q9Y678|COPG1_HUMAN	98 kDa	-0.98	0.7
	Isoform 2 of Filamin-C	sp|Q14315-2|FLNC_HUMAN (+1)	287 kDa	-1.02	0.0066
	Isoform 2 of Clathrin heavy chain 1	sp|Q00610-2|CLH1_HUMAN (+1)	188 kDa	-1.03	0.018
	CON__P02754	CON__P02754		-1.03	0.0077
	60S ribosomal protein L14	sp|P50914|RL14_HUMAN	23 kDa	-1.06	0.62
	Dolichyl-diphosphooligosaccharide--protein glycosyltransferase subunit 1	sp|P04843|RPN1_HUMAN	69 kDa	-1.07	0.11
	Isoform 2 of Multifunctional protein ADE2	sp|P22234-2|PUR6_HUMAN (+1)	48 kDa	-1.08	0.39
	Isoform 3 of Sodium/potassium-transporting ATPase subunit alpha-1	sp|P05023-3|AT1A1_HUMAN (+2)	110 kDa	-1.09	0.13
	CON__P02666	CON__P02666		-1.13	0.059
	Glucose-6-phosphate isomerase	sp|P06744|G6PI_HUMAN	63 kDa	-1.15	0.45
	Valine--tRNA ligase	sp|P26640|SYVC_HUMAN	140 kDa	-1.26	0.51
	Isoform LCRMP-4 of Dihydropyrimidinase-related protein 3	sp|Q14195-2|DPYL3_HUMAN (+1)	74 kDa	-1.31	0.62
	CON__P02663	CON__P02663		-1.33	0.00017
	Fatty acid synthase	sp|P49327|FAS_HUMAN	273 kDa	-1.35	0.43
	Isoform 2 of Alpha-actinin-1	sp|P12814-2|ACTN1_HUMAN (+2)	103 kDa	-1.35	0.025
	Peroxiredoxin-6	sp|P30041|PRDX6_HUMAN	25 kDa	-1.36	0.37
	Isoform 6 of Myoferlin	sp|Q9NZM1-6|MYOF_HUMAN (+1)	233 kDa	-1.39	0.034
	Isoform 2 of Extended synaptotagmin-1	sp|Q9BSJ8-2|ESYT1_HUMAN (+1)	124 kDa	-1.43	0.2
	Isoform 2 of Asparagine synthetase [glutamine-hydrolyzing]	sp|P08243-2|ASNS_HUMAN (+2)	62 kDa	-1.46	0.37
	Ras GTPase-activating-like protein IQGAP1	sp|P46940|IQGA1_HUMAN	189 kDa	-1.57	0.078
	14-3-3 protein zeta/delta	sp|P63104|1433Z_HUMAN	28 kDa	-1.63	0.37
	Aminopeptidase N	sp|P15144|AMPN_HUMAN	110 kDa	-1.64	0.042
	Isoform 2 of Plastin-3	sp|P13797-2|PLST_HUMAN (+2)	69 kDa	-1.71	0.16
	Isoform 2 of Calnexin	sp|P27824-2|CALX_HUMAN (+1)	72 kDa	-1.99	0.08
	Isoform 2 of T-complex protein 1 subunit theta	sp|P50990-2|TCPQ_HUMAN (+1)	58 kDa	-2.02	0.025
	Bifunctional glutamate/proline--tRNA ligase	sp|P07814|SYEP_HUMAN	171 kDa	-2.14	0.063
	Cytoplasmic dynein 1 heavy chain 1	sp|Q14204|DYHC1_HUMAN	532 kDa	-2.18	0.028
	Methylcrotonoyl-CoA carboxylase subunit alpha, mitochondrial	sp|Q96RQ3|MCCA_HUMAN	80 kDa	-2.2	0.00014
	Isoform 2 of Stress-induced-phosphoprotein 1	sp|P31948-2|STIP1_HUMAN (+2)	68 kDa	-2.21	0.28
	CON__P02668	CON__P02668		-2.3	< 0.0001
	Phospholipase D3	sp|Q8IV08|PLD3_HUMAN	55 kDa	-2.32	0.03
	Isoform 2 of Plectin	sp|Q15149-2|PLEC_HUMAN (+8)	518 kDa	-2.53	< 0.0001
	Isoleucine--tRNA ligase, mitochondrial	sp|Q9NSE4|SYIM_HUMAN	114 kDa	-2.56	0.27
	Isoform 2 of DNA-dependent protein kinase catalytic subunit	sp|P78527-2|PRKDC_HUMAN (+1)	466 kDa	-2.58	0.086
	Ribonuclease inhibitor	sp|P13489|RINI_HUMAN	50 kDa	-2.58	0.15
	ADP/ATP translocase 2	sp|P05141|ADT2_HUMAN	33 kDa	-2.63	0.081
	Isoform 2 of Acetyl-CoA carboxylase 1	sp|Q13085-2|ACACA_HUMAN (+3)	260 kDa	-2.92	0.00062
	Myosin-9	sp|P35579|MYH9_HUMAN	227 kDa	-2.98	< 0.0001
	Isoform 2 of Poly(rC)-binding protein 2	sp|Q15366-2|PCBP2_HUMAN (+7)	39 kDa	-3.06	0.082
	Isoform 2 of ATP-citrate synthase	sp|P53396-2|ACLY_HUMAN (+2)	120 kDa	-3.09	0.035
	CON__P02662	CON__P02662		-3.09	< 0.0001
	Aspartate aminotransferase, mitochondrial	sp|P00505|AATM_HUMAN	48 kDa	-3.11	0.061
	Isoform 2 of Unconventional myosin-Ic	sp|O00159-2|MYO1C_HUMAN (+2)	118 kDa	-3.3	0.0025
	Collagen alpha-1(I) chain	sp|P02452|CO1A1_HUMAN	139 kDa	-3.56	0.057
	Isoleucine--tRNA ligase, cytoplasmic	sp|P41252|SYIC_HUMAN	145 kDa	-4.38	< 0.0001
	Ras-related protein Rab-7a	sp|P51149|RAB7A_HUMAN	23 kDa	-5.1	0.00018
* We did ReDiMe labeling on the peptides (See methods). The Mock samples were labeled with light formaldehyde (HCHO) and NaBH3CN, while the HCMV AD169∆IE1 samples were labeled with heavy formaldehyde (D13CDO) and NaBD3CN.
Therefore, the heavy/light ratio indicates the enrichment of citrullinated proteins in HCMV AD169∆IE1 samples relative to mock.
