# Supplementary material for: Human cytomegalovirus-induced host protein citrullination is crucial for viral replication
Source: Nat Commun. 2021 Jun 23;12:3910. doi: 10.1038/s41467-021-24178-6 (PMC8222335; doi:10.1038/s41467-021-24178-6)
Supplement: Supplementary file 8 — Supplementary Data 6 [file 41467_2021_24178_MOESM8_ESM.xlsx]

## Sheet: Legend
Supplementary Data Set 6: IFIT1 peptides identified by LC-MS/MS analysis of recombinant IFIT1, mock- or PAD2-treated, and their modifications, as extracted from the modificationSpecificPeptides.txt output file of MaxQuant.
Column Name	Description
Sequence	The identified AA sequence of the peptide.
Modifications	Post-translational modifications contained within the sequence. When no modifications exist, this is set to 'unmodified'.
Mass (Da)	Charge corrected mass of the precursor ion.
Proteins	The identifiers of the proteins this particular peptide is associated with.
Gene Names	Names of genes this peptide is associated with.
Position of cleavage	Position of the last amino acid of this peptide in the protein sequence. (one-based)
Missed cleavages	Number of missed enzymatic cleavages.
Position of citrulinated site	Position of the site in the respective protein sequence. The index of the first amino acid in the sequence is 1.
Citrullination number	Number of Citrullination on this peptide.
Identification type IFIT1+PAD2	Indicates whether this experiment was identified by MS/MS or only by matching between runs.
Identification type IFIT1 mock	Indicates whether this experiment was identified by MS/MS or only by matching between runs.
Charges	All charge states that have been observed on this peptide.
PEP	Posterior Error Probability of the identification. This value essentially operates as a p-value, where smaller is more significant.
Score	Andromeda score for the best identified among the associated MS/MS spectra.
Intensity IFIT1+PAD2	Summed up eXtracted Ion Current (XIC) of all isotopic clusters associated with the identified AA sequence. In case of a labeled experiment this is the total intensity of all the isotopic patterns in the label cluster.
Intensity IFIT1 mock	Summed up eXtracted Ion Current (XIC) of all isotopic clusters associated with the identified AA sequence. In case of a labeled experiment this is the total intensity of all the isotopic patterns in the label cluster.

## Sheet: Data
Sequence	Modifications	Mass (Da)	Proteins	Gene Names	Position of cleavage	Missed cleavages	Position of citrulinated site	Citrullination number	Identification type IFIT1+PAD2	Identification type IFIT1 mock	Charges	PEP	Score	Intensity IFIT1+PAD2	Intensity IFIT1 mock
YSVGIHNLLAYVK	Unmodified	1475.81	P09914	IFIT1	62	0	-	0	By MS/MS	By MS/MS	2;3	1.782e-24	245.08	345440000	715380000
HLKGQNEEALK	Unmodified	1265.67	P09914	IFIT1	73	1	-	0	By MS/MS	By MS/MS	2;3	7.143e-16	199.68	37951000	6916600
VLEVDPENPESSAGYAISAYRLDGFK	Citrullination	2827.36	P09914	IFIT1	192	0	187	1	By MS/MS		2;3	1.0861e-167	367.71	2116300000	0
VLEVDPENPESSAGYAISAYRLDGFK	Unmodified	2826.37	P09914	IFIT1	192	0	-	0		By MS/MS	3	2.5033e-16	106.55	0	1609200000
VLLALK	Unmodified	655.463	P09914;P09913	IFIT1;IFIT2	226	0	-	0	By MS/MS	By MS/MS	1	0.017045	105.82	224960000	315700000
LQDEGQEAEGEK	Unmodified	1331.58	P09914;Q5T764	IFIT1;IFIT1B	238	0	-	0	By MS/MS	By MS/MS	2;3	1.1923e-10	207.29	2203500000	3162300000
VLLALKLQDEGQEAEGEK	Unmodified	1969.04	P09914	IFIT1	238	1	-	0	By MS/MS	By MS/MS	3	1.3345e-64	219.58	42156000	17287000
YIEEALANMSSQTYVFRYAAK	Oxidation (M)	2470.18	P09914	IFIT1	259	0	-	0	By MS/MS	By MS/MS	3	1.99e-53	255.24	78465000	136370000
YIEEALANMSSQTYVFRYAAK	Oxidation (M);Citrullination	2471.17	P09914	IFIT1	259	0	255	1	By MS/MS		2;3	7.7604e-20	189.56	168550000	0
ALELLK	Unmodified	685.437	P09914;Q13325;Q5T764	IFIT1;IFIT5;IFIT1B	275	0	-	0	By MS/MS	By MS/MS	1;2	0.0014592	94.669	163870000	222240000
ALELLKK	Unmodified	813.532	P09914;Q13325	IFIT1;IFIT5	276	1	-	0	By MS/MS	By MS/MS	2	0.013341	100.07	194600000	318720000
AQMIQIK	Oxidation (M)	846.463	P09914	IFIT1	303	0	-	0	By MS/MS	By MS/MS	1;2	0.00070583	95.793	2445400000	3942300000
AQMIQIKEATK	Oxidation (M)	1275.69	P09914	IFIT1	307	1	-	0	By MS/MS	By matching	3	0.0012746	103.91	6970000	2166200
GQPRGQNREKLDK	2 Citrullination	1526.78	P09914	IFIT1	320	1	-	2	By MS/MS		3	0.0022443	82.543	13759000	0
MIRSAIFHFESAVEK	Oxidation (M);Citrullination	1780.88	P09914	IFIT1	335	0	323	1	By MS/MS		2;3	8.1582e-11	174.89	323280000	0
MIRSAIFHFESAVEK	Oxidation (M)	1779.9	P09914	IFIT1	335	0	-	0	By MS/MS	By MS/MS	3;4	5.2383e-18	124.92	29243000	79374000
KSDVNAIIHYLK	Unmodified	1399.78	P09914	IFIT1	404	1	-	0	By MS/MS	By MS/MS	2;3;4	5.2863e-11	199.03	99203000	266810000
SDVNAIIHYLK	Unmodified	1271.69	P09914	IFIT1	404	0	-	0	By MS/MS	By MS/MS	2;3	2.8885e-06	196.52	196530000	340980000
AIKIEQASLTRDK	Unmodified	1471.84	P09914	IFIT1	417	1	-	0	By MS/MS	By MS/MS	2;3;4	3.7851e-17	202.24	150730000	569090000
AIKIEQASLTRDK	Citrullination	1472.82	P09914	IFIT1	417	1	415	1	By MS/MS		2;3	1.5318e-12	194.48	305120000	0
IEQASLTRDK	Unmodified	1159.62	P09914	IFIT1	417	0	-	0	By MS/MS	By MS/MS	2;3	6.8736e-07	178.32	603110000	3439900000
IEQASLTRDK	Citrullination	1160.6	P09914	IFIT1	417	0	415	1	By MS/MS		1;2;3	1.8385e-10	192.91	1962400000	0
SINSLKK	Unmodified	788.476	P09914	IFIT1	424	1	-	0	By MS/MS	By MS/MS	2	0.013121	101.64	6094400	12362000
KLVLRK	Citrullination	756.522	P09914	IFIT1	429	1	-	1	By MS/MS		2	8.1418e-06	166.66	44083000	0
