# Supplementary material for: Human cytomegalovirus-induced host protein citrullination is crucial for viral replication
Source: Nat Commun. 2021 Jun 23;12:3910. doi: 10.1038/s41467-021-24178-6 (PMC8222335; doi:10.1038/s41467-021-24178-6)
Supplement: Supplementary file 10 — Source Data [file 41467_2021_24178_MOESM10_ESM.xlsx]

## Sheet: Fig 1b
		Mock			HCMV
		exp. 1	exp. 2	exp. 3	exp. 1	exp. 2	exp. 3	MEDIA Mock	MEDIA HCMV	dev st Mock	dev st HCMV
Fold change in mRNA levels
	PAD1	1	1	1	1.3	1.4	1	1	1.23333	0	0.208167
	PAD2	1	1	1	4.71	4.89	4.81	1	4.80333	0	0.090185
	PAD3	1	1	1	1.1	0.9	0.998	1	0.999333	0	0.100007
	PAD4	1	1	1	2.53	2.83	2.69	1	2.68333	0	0.150111
	PAD6	1	1	1	1.6	1.9	1.728	1	1.74267	0	0.150537

## Sheet: Fig 1c
	Mock	8hpi	16hpi	24hpi	32hpi						Mock	8hpi	16hpi	24hpi	32hpi
PAD2 Fold change in mRNA levels										PAD4 Fold change in mRNA levels
exp. 1	1	3.15	3.78	4.71	1.81					exp. 1	1	1.51	2.03	2.53	1.46
exp. 2	1	3.018	3.479	4.802	1.803					exp. 2	1	1.53	1.62	2.83	1.27
exp. 3	1	2.89	3.21	4.89	1.77					exp. 3	1	1.522	1.826	2.678	1.364
MEDIA	1	3.01933	3.48967	4.80067	1.79433					MEDIA	1	1.52067	1.82533	2.67933	1.36467
Dev st	0	0.130005	0.28515	0.0900074	0.021362					Dev st	0	0.0100664	0.205001	0.150004	0.0950018

## Sheet: Fig 1d
																																Densitometry	Mock	24 hpi	48 hpi	72 hpi
																																Ratio PAD2/a-TUB (%)	1	1.92142	1.69599	1.97124
																																Densitometry	Mock	24 hpi	48 hpi	72 hpi
																																Ratio PAD4/a-TUB (%)	1	1.38685	1.37204	1.48219

## Sheet: Fig 2a
	HCMV viral growth and cell viability
		Viral growth				Cell viability Cl-amidine
		% of untreated control
	Cl-A C (µM)	Exp. 1	Exp.2	Exp.3	Media	Dev st	Exp. 1	Exp.2	Exp.3	Media	Dev st
	0	100	100	100	100	0	100	100	100	100	0
	10	100	100	100	100	0	100	100	100	100	0
	25	90	93	92	91.6667	1.52753	100	100	100	100	0
	50	67	63	65	65	2	99	95	96	96.6667	2.08167
	75	20	16	17	17.6667	2.08167	90	87	85	87.3333	2.51661
	100	0	0	0	0	0	80	77	74	77	3
	200	0	0	0	0	0	50	56	51	52.3333	3.21455

## Sheet: Fig 2b
	Cl-A concentration (µM)	Vehicle	25	50	75	100	200
% relative replication rate	Exp. 1	100	50.6	42.96	34.93	1.27	0.19
	Exp. 2	100	20.72	16.25	3.12	1.79	3.17
	Exp. 3	100	35.43	30.83	18.71	1.7	1.8
	Media	100	35.5833	30.0133	18.92	1.58667	1.72
	Dev st	0	14.9406	13.3737	15.906	0.277909	1.49161

## Sheet: Fig 2c
	PFU/mL	Untreated					Vehicle					Cl-amidine 100 µM
		Exp. 1	Exp. 2	Exp. 3	Media	Dev st	Exp. 1	Exp. 2	Exp. 3	Media	Dev st	Exp. 1	Exp. 2	Exp. 3	Media	Dev st
	MOI 0,01	200	200	210	203.333	5.7735	200	200	190	196.667	5.7735	0	0	0	0	0
	MOI 0,05	1000	900	1000	966.667	57.735	1200	1100	1200	1166.67	57.735	0	0	0	0	0
	MOI 0,1	3000	4000	3500	3500	500	2000	3000	2600	2533.33	503.322	0	0	1	0.333333	0.57735
	MOI 0,5	8000	9000	8600	8533.33	503.322	13000	11000	12000	12000	1000	10	20	20	16.6667	5.7735
	MOI 1	70000	100000	90000	86666.7	15275.3	180000	150000	150000	160000	17320.5	200	100	200	166.667	57.735

## Sheet: Fig 2d
western blotting
													F95/α-TUB analysis
											mock 48h	48hpi	48hpi + CL-A	mock 96h	96hpi	96hpi + Cl-A
											1	7.6	2.8	0.06	1.1	0.85

## Sheet: Fig 2e
PAD enzimatic activity assay	Absorbance (mOD)
	Untreated						Vehicle						Cl-amidine 100 µM
	Exp. 1	Exp. 2	Exp. 3	Media	Dev st		Exp. 1	Exp. 2	Exp. 3	Media	Dev st		Exp. 1	Exp. 2	Exp. 3	Media	Dev st
Mock	18	23	19	20	2.64575		17	18	18	17.6667	0.57735		21	10	11	14	6.08276
15 hpi	21	25	21	22.3333	2.3094		23	30	29	27.3333	3.78594		14	20	15	16.3333	3.21455
24 hpi	47	52	48	49	2.64575		38	40	42	40	2		40	38	40	39.3333	1.1547
48 hpi	90	96	95	93.6667	3.21455		80	90	95	88.3333	7.63763		52	65	50	55.6667	8.14453
72 hpi	75	78	77	76.6667	1.52753		65	60	75	66.6667	7.63763		37	39	37	37.6667	1.1547

## Sheet: Fig 3a
	Densitometry	WT	PAD2				Densitometry	WT	PAD4
	Ratio PAD2/a-TUB (%)	1	0.436354				Ratio PAD4/a-TUB (%)	1	0.476786

## Sheet: Fig 3b
PFU/mL	WT	PAD2 KO	PAD4 KO
Exp. 1	210000	50000	17000
Exp. 2	190000	60000	19000
Exp. 3	200000	55000	17000
Media	200000	55000	17666.7
dev st	10000	5000	1154.7

[truncated: 24 more sheets: Fig 3c, Fig 5a, Fig 5b, Fig 5c, Fig 5d, Sup Fig 1a, Sup Fig 1b, Sup Fig 1c, Sup Fig 1d, Sup Fig 1e, Sup Fig 2a, Sup Fig 2b, Sup Fig 2c, Sup Fig 4a, Sup Fig 4b, Sup Fig 4c, Sup Fig 4d, Sup Fig 4e, Sup Fig 5b, Sup Fig 6a …]
